# Supplementary material for: Genomic correlation, shared loci, and causal relationship between obesity and polycystic ovary syndrome: a large-scale genome-wide cross-trait analysis
Source: BMC Med. 2022 Feb 11;20:66. doi: 10.1186/s12916-022-02238-y (PMC8832782; doi:10.1186/s12916-022-02238-y)
Supplement: Supplementary file 1 — Additional file 1: Table S1. Adult BMI IVs. Table S2. WHR IVs. Table S3. WHRadjBMI IVs. Table S4. childhood BMI IVs. Table S50. PCOS IVs. Table S6. Data sources, sample sizes, number of IVs and F-statistics. Table S7. Summary of contributing cohorts/consortia/studies in each GWAS. Table S8. Annotation of genome-wide significant SNPs from CPASSOC. Table S9. 99% credible set SNPs. [file 12916_2022_2238_MOESM1_ESM.xlsx]

## Sheet: Table S1
Table S1. Characteristics of genetic instruments of adult BMI.
SNP	CHR	BP	A1	A2	EAF	Beta		SE		P-value		Pleiotropic traits
						Exposure	Outcome	Exposure	Outcome	Exposure	Outcome
rs79113395*	1	1590521
rs2803298	1	1846073	T	G	0.53	0.014	0.042	0.002	0.032	7.04e-10	0.19
rs112566467	1	39562627	T	C	0.22	0.02	0	0.003	0.037	2.72e-10	1
rs12121950	1	49710264	T	G	0.34	0.019	-0.019	0.003	0.035	2.03e-14	0.59
rs630602	1	54728864	C	G	0.59	0.015	-0.005	0.002	0.033	4.55e-10	0.87	Menarche (age at onset)
rs12140153	1	62579891	T	G	0.098	-0.033	-0.037	0.005	0.056	2.87e-12	0.51	Morning person, Morningness, Chronotype, Excessive daytime sleepiness, Sleep traits (multi-trait analysis)
rs2568958	1	72765116	A	G	0.61	0.023	0.036	0.002	0.032	1.32e-24	0.26	Depressive symptoms, Depression
rs953567	1	74977425	A	G	0.59	-0.021	-0.058	0.002	0.032	1.17e-20	0.07
rs12729914	1	77980235	T	C	0.83	-0.024	0.054	0.003	0.041	8.57e-18	0.19
rs284227	1	82379446	T	C	0.76	-0.015	-0.046	0.003	0.036	8.6e-10	0.2
rs2968487	1	96887370	T	C	0.29	0.017	0.033	0.003	0.034	2.44e-12	0.34
rs4379706	1	98322379	T	C	0.76	-0.019	-0.005	0.003	0.036	5.5e-12	0.89
rs11802147	1	108001307	A	G	0.69	0.015	-0.01	0.003	0.034	1.38e-09	0.77
rs7550711	1	110082886	T	C	0.035	0.064	0.16	0.007	0.089	3.37e-21	0.07	Stearic acid (18:0) levels, Waist circumference
rs12033257	1	112318484	A	G	0.62	0.017	0.027	0.002	0.033	5.57e-12	0.42
rs61813324	1	156049877	T	C	0.13	0.03	0.022	0.004	0.053	3.6e-14	0.68
rs2274319	1	156450873	T	C	0.35	-0.014	0.028	0.002	0.033	3.91e-09	0.39	Migraine
rs12564992	1	174478100	A	G	0.89	-0.021	-0.1	0.004	0.051	2.37e-09	0.05
rs543874	1	177889480	A	G	0.81	-0.058	-0.059	0.003	0.039	8.7e-100	0.13	Hip circumference, Menarche (age at onset)
rs10797987	1	184651822	T	C	0.52	-0.016	0.028	0.003	0.031	2.05e-09	0.37
rs10920678	1	190239907	A	G	0.4	0.016	0.098	0.002	0.032	7.46e-14	0.0019	Subjective well-being (MTAG), Subjective well-being
rs4474229	1	195037001	A	G	0.37	-0.017	-0.032	0.003	0.032	1.64e-10	0.32
rs2820295	1	201800868	A	G	0.34	0.021	0.028	0.002	0.033	8.03e-19	0.39
rs12042959	1	243533273	A	G	0.84	0.019	0.029	0.003	0.043	2.33e-09	0.5
rs6548237	2	621461	A	C	0.17	-0.058	-0.046	0.003	0.041	4.43e-89	0.26
rs12468070	2	6159981	T	C	0.27	-0.015	-0.009	0.003	0.035	1.96e-09	0.79
rs10203386	2	25136866	A	T	0.42	0.034	0.034	0.002	0.032	2.52e-50	0.28
rs7579277	2	28996295	A	G	0.69	-0.016	-0.006	0.002	0.033	5.84e-11	0.86
rs34606703	2	47014522	A	G	0.36	-0.019	-0.053	0.003	0.033	1.18e-11	0.11
rs72618637	2	48953979	A	T	0.21	-0.021	0.002	0.003	0.041	6.86e-10	0.97
rs9636391	2	50201110	A	G	0.16	0.021	0.071	0.003	0.042	7.08e-12	0.09
rs7582359	2	55286681	A	G	0.33	-0.017	-0.075	0.003	0.033	9.96e-12	0.02
rs1861412	2	58893065	A	G	0.43	-0.022	0.001	0.002	0.031	9.13e-21	0.98	Insomnia
rs1016287	2	59305625	T	C	0.28	0.022	0.049	0.002	0.035	4.39e-19	0.17
rs185581	2	59880605	A	C	0.2	0.017	0.009	0.003	0.039	4.19e-09	0.81
rs13417156	2	62848319	T	C	0.57	-0.017	-0.023	0.002	0.031	4.08e-14	0.46
rs2861685	2	67837553	T	C	0.61	0.018	0.004	0.003	0.032	1.05e-11	0.89
rs12714199	2	86812549	T	C	0.62	-0.015	-0.048	0.002	0.033	5.12e-10	0.14
rs11677607	2	100751150	T	C	0.24	-0.024	0.021	0.003	0.037	2.87e-19	0.57
rs264962	2	104308545	C	G	0.55	0.014	0.013	0.002	0.031	1.21e-09	0.68
rs6739199	2	105452326	T	C	0.29	0.016	0.022	0.003	0.034	3.2e-10	0.53
rs13002158	2	144021712	A	G	0.82	-0.021	-0.051	0.003	0.041	1.15e-12	0.21
rs2381977	2	147847890	T	C	0.62	-0.016	-0.035	0.003	0.032	3.07e-09	0.26
rs12692596	2	161265910	T	C	0.37	0.015	-0.043	0.002	0.032	9.74e-11	0.19
rs1460676	2	164567689	T	C	0.83	-0.018	-0.006	0.003	0.041	1.05e-09	0.88
rs12328675	2	165540800	T	C	0.86	-0.02	-0.052	0.003	0.044	3.98e-09	0.23	High density lipoprotein cholesterol levels, HDL cholesterol, Triglycerides
rs10930502	2	172890588	A	G	0.69	0.014	-0.02	0.002	0.034	1.43e-09	0.55
rs2119137	2	175017714	A	G	0.64	-0.014	0.019	0.002	0.032	3.26e-09	0.55
rs7588437	2	181575281	A	G	0.36	-0.018	-0.031	0.002	0.033	8.38e-15	0.35
rs1470545	2	205365851	T	C	0.043	0.039	-0.037	0.006	0.077	1.25e-11	0.64
rs11692326	2	208263279	T	C	0.24	0.016	-0.021	0.003	0.036	2.04e-09	0.55
rs715	2	211543055	T	C	0.69	-0.019	-0.035	0.003	0.034	2.22e-13	0.31	Fibrinogen, Blood metabolite levels, Fibrinogen levels, Eosinophil percentage of white cells, Urinary metabolites, Glomerular filtration rate, Eosinophil counts, Glycine levels, Red cell distribution width, Plateletcrit, Serum uric acid levels, Amino acid levels, Eosinophil percentage of granulocytes, Macular telangiectasia type 2, Metabolite levels
rs7599312	2	213413231	A	G	0.29	-0.016	0.071	0.003	0.035	1.07e-10	0.04
rs6436755	2	228999691	A	G	0.42	0.013	0.03	0.002	0.032	2.57e-09	0.34
rs6720868	2	230663576	T	C	0.33	0.017	0.038	0.002	0.033	4.65e-12	0.25
rs10179086	2	232744209	T	C	0.78	-0.016	0.018	0.003	0.037	3.06e-09	0.63
rs10440098	3	20578998	T	C	0.6	0.015	-0.039	0.002	0.032	8.77e-10	0.22
rs9839267	3	42332624	T	G	0.89	0.024	0.097	0.004	0.049	1.09e-11	0.05
rs113706999	3	44159156	A	T	0.034	0.055	0.048	0.009	0.12	1.56e-09	0.69
rs9862795	3	49915506	A	T	0.5	-0.027	-0.044	0.003	0.031	5.3e-25	0.16
rs3774573	3	53799960	T	C	0.77	0.017	0.046	0.003	0.036	2.21e-10	0.21
rs1916801	3	61187046	A	T	0.58	0.017	0.043	0.002	0.032	1.75e-14	0.18
rs1452075	3	62481063	T	C	0.73	0.016	0.03	0.003	0.035	1.47e-10	0.39	Autism and educational attainment (MTAG), Autism spectrum disorder
rs13098327	3	85820181	A	G	0.21	0.023	0.042	0.003	0.039	5.13e-17	0.28	Hip circumference
rs1580099	3	94003603	A	C	0.58	-0.018	-0.066	0.002	0.032	6.7e-16	0.04
rs1289736	3	107950892	T	C	0.55	0.014	0.043	0.002	0.031	1.43e-09	0.17
rs7428670	3	131579810	C	G	0.29	0.02	-0.013	0.003	0.034	3.09e-15	0.69
rs7621025	3	136272246	T	C	0.25	-0.02	-0.096	0.003	0.036	1.62e-15	0.01
rs16851483	3	141275436	T	G	0.068	0.036	0.087	0.005	0.062	2.28e-15	0.16
rs355754	3	154024165	T	C	0.59	-0.014	-0.028	0.002	0.031	4.26e-10	0.37
rs11924032	3	170735099	A	G	0.25	0.015	0.071	0.003	0.036	4.45e-09	0.05
rs247975	3	173107443	T	C	0.46	-0.018	-0.017	0.002	0.031	3.62e-15	0.59
rs10513801	3	185822353	T	G	0.86	0.035	0.084	0.003	0.046	1.26e-27	0.07	Glomerular filtration rate in non diabetics (creatinine)
rs1477887	4	18514827	A	G	0.46	-0.016	-0.004	0.002	0.031	1.69e-11	0.89
rs28608644	4	20239663	A	G	0.86	-0.024	0.016	0.004	0.045	7.63e-11	0.72
rs34811474	4	25408838	A	G	0.22	-0.032	-0.073	0.003	0.043	5.19e-24	0.09	General cognitive ability, , Highest math class taken (MTAG), Height, Heel bone mineral density, Osteoarthritis, Snoring, Self-reported math ability (MTAG), Educational attainment (years of education), Cognitive performance (MTAG), Male-pattern baldness, Lung function (FVC), White blood cell count, Intelligence, Menarche (age at onset), Educational attainment (MTAG), Cognitive performance
rs73213484	4	28489339	A	T	0.85	0.025	-0.061	0.004	0.044	2.28e-11	0.16
rs10938397	4	45182527	A	G	0.58	-0.032	-0.1	0.002	0.031	1.66e-45	0.00089	Waist circumference, Hip circumference, Menarche (age at onset)
rs11727273	4	55509748	T	C	0.56	-0.017	0.029	0.003	0.031	1.28e-10	0.35
rs10002111	4	67815504	A	G	0.22	0.017	0.049	0.003	0.038	9.26e-10	0.19
rs12645001	4	96018337	A	G	0.35	-0.014	0.006	0.002	0.032	4.11e-09	0.85
rs13107325	4	103188709	T	C	0.065	0.045	0.008	0.004	0.074	9.33e-25	0.91	Systolic blood pressure, Schizophrenia, Mean arterial pressure, Alcohol use disorder, Osteoarthritis, Diastolic blood pressure x alcohol consumption interaction (2df test), Alcohol use disorder (consumption score), HDL cholesterol, Voxel-wise structural brain imaging measurements, Diastolic blood pressure, Self-reported math ability, Sleep duration (short sleep), NT-proBNP levels in acute coronar…
rs4834272	4	113313986	T	C	0.67	-0.014	0	0.002	0.033	8.24e-10	0.99
rs57800857	4	140863365	A	C	0.63	0.019	0.012	0.003	0.033	1.07e-11	0.71
rs13110266	4	162129844	A	G	0.42	-0.014	-0.068	0.002	0.032	1.55e-10	0.03
rs6890310	5	27193573	A	G	0.28	-0.015	0.062	0.003	0.035	1.38e-09	0.08
rs782971	5	43124688	A	G	0.72	-0.017	-0.003	0.003	0.035	4.89e-12	0.94
rs1895407	5	63021638	T	C	0.51	-0.016	0.002	0.002	0.031	6.61e-12	0.95
rs7701842	5	64074730	A	T	0.47	0.014	0.028	0.002	0.031	5.95e-10	0.37
rs249612	5	66200783	T	C	0.72	0.017	0.055	0.003	0.035	2.8e-09	0.11
rs2112347	5	75015242	T	G	0.65	0.031	-0.027	0.002	0.032	2.13e-42	0.4	Hip circumference, Waist circumference
rs10942267	5	80841914	A	G	0.71	0.016	-0.025	0.003	0.034	5.85e-11	0.47
rs10514303	5	88045029	A	C	0.08	0.035	0.051	0.004	0.059	4.55e-16	0.38	Intelligence
rs6885199	5	92574633	A	G	0.035	0.039	0.13	0.006	0.095	8.52e-10	0.18
rs7713317	5	95716722	A	G	0.7	-0.015	0.018	0.002	0.034	2.7e-10	0.61
rs2916577	5	107316863	A	G	0.85	0.027	0.008	0.003	0.044	3.87e-18	0.86
rs459552	5	112176756	A	T	0.76	-0.016	-0.047	0.003	0.039	4.55e-09	0.23
rs4895231	5	119388659	C	G	0.46	0.014	0.065	0.002	0.034	9.26e-10	0.06
rs329120	5	133861756	T	C	0.44	-0.015	0.039	0.002	0.031	7.61e-10	0.21	Educational attainment (years of education), Smoking cessation (MTAG)
rs13174863	5	139080745	A	G	0.85	-0.027	0.01	0.003	0.045	4.53e-18	0.83
rs7701886	5	153547409	A	G	0.56	-0.016	-0.029	0.002	0.031	2.38e-12	0.36	Menarche (age at onset)
rs2053682	5	170599327	A	C	0.69	0.018	-0.037	0.003	0.034	1.89e-13	0.27
rs2228213	6	12124855	A	G	0.33	-0.015	-0.039	0.002	0.032	9.21e-11	0.23
rs9367369	6	13189941	A	G	0.7	0.017	0.034	0.003	0.034	2.32e-09	0.31
rs3806114	6	20482335	A	G	0.66	-0.014	0.003	0.002	0.033	4.49e-09	0.93
rs3130048*	6	31613739
rs2744968	6	34584951	A	C	0.79	-0.03	0.019	0.003	0.038	3.52e-27	0.61
rs1579557	6	40371918	T	C	0.28	0.021	-0.019	0.003	0.035	3.09e-17	0.59
rs35679149	6	43604167	A	G	0.95	0.05	-0.068	0.008	0.09	1.18e-09	0.45
rs2153615	6	46375326	A	G	0.44	-0.016	-0.039	0.002	0.031	2.42e-12	0.21
rs943005	6	50865820	T	C	0.18	0.04	0.005	0.003	0.04	1.99e-43	0.9	Waist circumference
rs901630	6	98539519	T	C	0.39	-0.015	-0.039	0.002	0.032	4.56e-11	0.22
rs1417665	6	104816944	T	C	0.79	0.02	0.019	0.003	0.038	5.68e-12	0.62
rs3800230	6	108998128	T	G	0.88	0.023	-0.015	0.004	0.048	7.57e-11	0.76
rs2357760	6	120213880	A	G	0.64	0.016	0.002	0.002	0.032	1.09e-11	0.96
rs198665	6	143154886	A	C	0.37	0.013	0.024	0.002	0.032	4.42e-09	0.45
rs13191362	6	163033350	A	G	0.88	0.021	0.049	0.003	0.047	6.4e-10	0.29
rs4307239	7	24354300	A	G	0.55	-0.014	-0.029	0.002	0.031	1.31e-09	0.35
rs10499694	7	50614173	A	G	0.49	0.014	0.046	0.002	0.031	3.99e-10	0.14
rs10237317	7	70045941	A	G	0.57	-0.014	-0.044	0.002	0.033	6.82e-10	0.18	Bipolar disorder
rs10950289	7	71429308	A	G	0.82	0.021	0.017	0.004	0.042	4.6e-09	0.69
rs6944634	7	75061769	C	G	0.78	-0.022	0.026	0.003	0.043	7.38e-16	0.53
rs2528531	7	93236510	A	C	0.63	-0.015	0.009	0.002	0.032	1.35e-09	0.79
rs2299383	7	103418846	T	C	0.45	0.018	0.012	0.002	0.031	2.73e-16	0.71	Type 2 diabetes
rs1524445	7	113035833	T	C	0.42	-0.02	-0.018	0.003	0.032	9.8e-14	0.57
rs12705916	7	113492834	T	C	0.64	-0.017	-0.013	0.002	0.033	1.62e-12	0.68
rs2968864	7	150622162	T	C	0.77	0.016	-0.023	0.003	0.037	9.35e-10	0.54	QT interval
rs1025395	8	8836603	C	G	0.41	0.017	-0.009	0.002	0.033	8.42e-13	0.78
rs12681792	8	62054463	A	C	0.21	0.018	0.044	0.003	0.039	2.61e-10	0.26	Migraine
rs890235	8	64716469	A	G	0.57	0.014	-0.007	0.002	0.031	4.08e-10	0.83
rs7845090	8	73449940	A	G	0.71	-0.023	-0.049	0.003	0.034	1.5e-15	0.16
rs17405819	8	76806584	T	C	0.69	0.022	-0.028	0.002	0.033	7.81e-20	0.41
rs2721965	8	116662038	A	C	0.69	0.019	-0.005	0.002	0.034	2.1e-14	0.89
rs2105054	9	11425445	T	C	0.42	-0.014	0.047	0.002	0.031	1.17e-09	0.13
rs4740619	9	15634326	T	C	0.54	0.02	0.038	0.002	0.031	3.01e-19	0.22
rs73646205	9	16724055	A	T	0.16	0.024	0.04	0.004	0.044	1.93e-11	0.36
rs16912921	9	28413461	A	C	0.33	0.025	-0.009	0.002	0.033	1.56e-26	0.78
rs1932133	9	29750167	A	C	0.55	0.014	0.02	0.002	0.031	2.67e-10	0.51
rs308499	9	37348059	C	G	0.6	0.018	-0.022	0.002	0.032	2.15e-14	0.48
rs1329733	9	92208227	A	G	0.51	-0.016	-0.023	0.002	0.031	1.93e-12	0.45
rs7024334	9	109072075	T	G	0.21	0.016	0.043	0.003	0.038	1.63e-09	0.25
rs1928295	9	120378483	T	C	0.55	0.016	0.033	0.002	0.031	2.85e-13	0.28
rs2274782	9	127084074	T	C	0.37	0.015	-0.001	0.002	0.032	3.38e-10	0.97
rs867560	9	129465233	C	G	0.55	-0.014	-0.05	0.002	0.031	5.56e-10	0.11
rs3003612	9	130988616	T	C	0.56	-0.015	-0.003	0.002	0.032	1.31e-10	0.94
rs7084454	10	21821274	A	G	0.32	0.023	0.079	0.003	0.034	7.43e-20	0.02
rs34930419	10	33987329	T	C	0.97	-0.046	0.096	0.008	0.099	1.37e-09	0.33
rs10823893	10	53677313	A	G	0.42	0.018	-0.019	0.003	0.031	5.22e-11	0.54
rs10761785*	10	65318766
rs12098284	10	76047464	T	C	0.12	0.021	0.051	0.004	0.048	3.72e-09	0.29
rs10824347	10	77645229	A	T	0.75	0.018	-0.026	0.003	0.036	5.47e-11	0.46
rs1249150	10	79980507	A	G	0.71	0.016	-0.028	0.003	0.034	4.4e-10	0.41
rs7899106	10	87410904	A	G	0.94	-0.038	-0.08	0.005	0.066	7.65e-14	0.22
rs563296	10	99772404	A	G	0.57	0.018	-0.043	0.002	0.031	8.85e-14	0.17
rs7083450	10	103984060	T	C	0.83	0.019	0.032	0.003	0.041	9.26e-10	0.44
rs4506565	10	114756041	A	T	0.69	0.015	0.022	0.002	0.035	5.35e-10	0.53	Type 2 diabetes, Age-related diseases and mortality, Fasting blood glucose, Age-related diseases, mortality and associated endophenotypes, Age-related disease endophenotypes
rs10886017	10	118672531	A	C	0.25	0.017	-0.026	0.003	0.036	3.89e-11	0.47
rs1561589	10	126695673	A	G	0.34	0.016	0.009	0.002	0.032	4.24e-12	0.78
rs4880341	10	133992689	T	C	0.58	-0.014	-0.034	0.002	0.032	4.53e-10	0.29
rs4929923	11	8639200	T	C	0.36	-0.022	-0.044	0.002	0.032	2.51e-22	0.18	Menarche (age at onset)
rs11824092	11	13346294	T	C	0.37	-0.016	0.021	0.002	0.033	1.72e-11	0.53
rs6265	11	27679916	T	C	0.17	-0.037	-0.015	0.003	0.041	7.95e-40	0.72	General risk tolerance (MTAG), Hip circumference, Smoking status (ever vs never smokers), Smoking behavior, Smoking initiation, Smoking initiation (ever regular vs never regular) (MTAG), Smoking status, Age of smoking initiation (MTAG), Cigarettes smoked per day (MTAG), Smoking initiation (ever regular vs never regular)
rs2452141	11	29230734	A	T	0.37	-0.014	-0.092	0.002	0.032	6.86e-10	0.0042
rs2862961	11	43656535	A	G	0.7	-0.024	-0.079	0.003	0.034	5.3e-22	0.02
rs11038428	11	45404318	T	G	0.27	-0.015	-0.071	0.002	0.035	8.8e-10	0.04
rs7124681	11	47529947	A	C	0.42	0.025	0.055	0.002	0.032	9.27e-29	0.09
rs34292685	11	64049021	T	C	0.15	-0.024	0.046	0.004	0.043	1.08e-11	0.29
rs947791	11	65302893	A	G	0.19	0.02	0.054	0.003	0.04	5.88e-13	0.17
rs592483	11	69445173	T	C	0.56	-0.015	-0.004	0.002	0.032	4.73e-11	0.91
rs2605603	11	93221105	A	G	0.47	-0.013	-0.033	0.002	0.031	1.4e-09	0.29
rs2212450	11	112826867	T	C	0.58	0.015	0.015	0.002	0.032	3.7e-10	0.63
rs1048932	11	115044850	A	C	0.44	-0.018	-0.038	0.002	0.032	2.52e-16	0.23	Heel bone mineral density
rs1003081	11	118913993	T	C	0.45	0.014	0.004	0.002	0.031	6.27e-11	0.9
rs11218510	11	121922587	A	G	0.39	-0.017	-0.032	0.003	0.032	2.64e-10	0.32
rs10892873	11	122535333	C	G	0.38	0.014	-0.018	0.002	0.032	2.01e-09	0.57
rs4459316	11	130756176	T	C	0.53	-0.015	0.029	0.002	0.032	2.33e-11	0.37
rs2187449	11	133712682	A	G	0.77	0.016	0.067	0.003	0.038	3.66e-09	0.08
rs12364470	11	134601012	T	G	0.83	-0.02	0.001	0.003	0.043	2.54e-11	0.99
rs11611246	12	939480	T	G	0.21	0.021	0.012	0.003	0.039	1.27e-14	0.75
rs7976757	12	19207948	T	C	0.16	-0.019	0.045	0.003	0.042	2.94e-10	0.28
rs16926778	12	24002125	C	G	0.074	0.026	-0.13	0.004	0.062	1.41e-09	0.03
rs11181001	12	41948196	A	G	0.48	0.013	0.063	0.002	0.032	1.56e-09	0.05
rs7138803	12	50247468	A	G	0.39	0.029	0.065	0.002	0.032	9.7e-38	0.04	Waist circumference, Hip circumference, Menarche (age at onset)
rs10783779	12	56491880	T	G	0.6	0.014	-0.035	0.002	0.031	2.06e-09	0.26	Educational attainment
rs7975187	12	60964108	A	G	0.79	-0.017	-0.057	0.003	0.038	1.22e-09	0.14
rs645026	12	69757931	A	G	0.73	-0.016	-0.016	0.003	0.035	4.79e-10	0.64
rs704061	12	89771903	T	C	0.55	-0.016	-0.062	0.002	0.031	1.01e-11	0.05	Educational attainment (years of education)
rs923724	12	99639930	C	G	0.62	-0.016	-0.019	0.002	0.032	5.74e-11	0.56
rs6539064	12	103706754	C	G	0.74	0.019	-0.035	0.003	0.035	2.77e-13	0.31
rs1895941	12	108332994	A	G	0.23	-0.018	0.048	0.003	0.037	8.19e-12	0.19
rs6606686	12	110903380	C	G	0.68	-0.018	-0.035	0.002	0.033	2.5e-14	0.3
rs6490117	12	117599349	C	G	0.54	-0.015	-0.026	0.002	0.031	1.84e-10	0.41
rs7961979	12	121671261	A	C	0.11	0.021	0.03	0.004	0.05	2.4e-09	0.54
rs6489156	12	123100397	T	C	0.73	0.022	-0.055	0.003	0.035	9.97e-18	0.12
rs7133378	12	124409502	A	G	0.32	0.016	-0.054	0.002	0.034	1.85e-11	0.11	Waist-hip ratio, Reticulocyte count
rs1967772	13	28036062	A	G	0.3	-0.017	-0.049	0.003	0.034	1.12e-10	0.15
rs7318817	13	28617708	T	C	0.63	-0.014	-0.01	0.002	0.032	2.15e-09	0.76
rs1933440	13	28676971	A	C	0.83	-0.022	-0.038	0.004	0.043	5.38e-10	0.37
rs9595908	13	33184288	T	C	0.63	0.014	-0.035	0.002	0.032	2.34e-10	0.26
rs12429545	13	54102206	A	G	0.13	0.029	-0.041	0.003	0.046	1.09e-18	0.37	Waist circumference
rs12431244	13	58630651	T	G	0.25	-0.022	-0.005	0.003	0.036	1.22e-15	0.89
rs9540493	13	66205704	A	G	0.44	0.014	-0.027	0.002	0.033	1.72e-10	0.41
rs9571687	13	67472713	A	C	0.3	-0.015	0.013	0.002	0.034	3.24e-09	0.7
rs77432547	13	86494817	A	G	0.71	-0.018	0.034	0.003	0.034	2.28e-09	0.31
rs1927790	13	96922191	T	C	0.61	-0.014	0.002	0.002	0.032	1.27e-09	0.95
rs7335249	13	109962579	T	C	0.59	0.014	-0.008	0.002	0.032	4.91e-09	0.79
rs2754084	14	25888677	A	G	0.52	-0.017	-0.031	0.002	0.031	2.29e-13	0.32
rs1569979	14	29681294	A	G	0.77	0.023	0.12	0.003	0.037	1.57e-17	0.00098
rs8016859	14	30484722	C	G	0.04	0.036	0.19	0.006	0.081	3.83e-10	0.02
rs17522122	14	33302882	T	G	0.49	0.017	0.032	0.002	0.032	6.46e-14	0.31	Cognitive function
rs7141420	14	79899454	T	C	0.52	0.021	0.051	0.002	0.031	7.84e-22	0.1	Height
rs1285997	14	91513029	C	G	0.28	-0.015	-0.006	0.003	0.034	3.18e-09	0.86
rs942066	14	94031914	A	G	0.36	-0.02	0.029	0.003	0.032	1.04e-13	0.37
rs7147503	14	101539384	T	C	0.38	-0.014	0.001	0.002	0.037	1.91e-09	0.99	Corneal astigmatism
rs4906263	14	103249127	C	G	0.65	-0.017	-0.003	0.002	0.033	3.05e-12	0.94
rs709400	14	104149475	A	G	0.64	0.018	-0.018	0.002	0.032	4.41e-16	0.57
rs8038522	15	46585105	T	G	0.44	-0.014	0.014	0.002	0.031	1.27e-09	0.66
rs6493498	15	51754451	T	C	0.42	0.016	0.005	0.002	0.031	1.53e-13	0.86
rs340025	15	60908307	T	C	0.41	-0.014	-0.075	0.002	0.032	3.82e-10	0.02
rs3865018	15	67892766	T	C	0.25	-0.021	-0.062	0.003	0.036	1.13e-17	0.09
rs12914489	15	74187937	A	G	0.1	0.023	0.047	0.004	0.051	1.64e-10	0.36
rs11856579	15	78012688	A	G	0.25	-0.017	-0.09	0.003	0.036	1.14e-10	0.01	Educational attainment (years of education)
rs12593036	15	81058652	A	G	0.69	0.015	0.02	0.003	0.034	6.65e-10	0.55
rs11073383	15	95274349	A	G	0.48	-0.016	-0.035	0.002	0.031	3.26e-12	0.26
rs7200589	16	349331	A	G	0.28	-0.019	0.002	0.003	0.035	3.53e-13	0.95
rs7185966	16	4022703	A	G	0.21	-0.021	0.011	0.003	0.04	1.63e-11	0.79	Red cell distribution width
rs2075466	16	4872970	C	G	0.28	0.016	0.017	0.003	0.035	4.29e-10	0.62	Colonoscopy-negative controls vs population controls
rs12446632	16	19935389	A	G	0.13	-0.038	-0.067	0.003	0.047	3.01e-32	0.15	Waist circumference, Menarche (age at onset), Hip circumference
rs11074446	16	20255123	T	C	0.87	0.021	0.031	0.003	0.046	1.25e-10	0.5
rs9929792	16	20371075	A	T	0.49	0.019	0.059	0.002	0.035	3.8e-16	0.09
rs7186893	16	24806420	T	G	0.27	-0.017	-0.038	0.003	0.035	2.07e-10	0.27
rs7498665	16	28883241	A	G	0.59	-0.026	-0.028	0.002	0.032	1.94e-32	0.38	Waist circumference
rs11642612	16	30030195	A	C	0.59	-0.023	0.039	0.002	0.031	1.08e-22	0.22
rs1121980	16	53809247	A	G	0.44	0.067	0.14	0.002	0.031	1e-200	7.4e-06	Waist-hip ratio, HDL cholesterol levels, HDL cholesterol, Triglycerides, High density lipoprotein cholesterol levels
rs9302652	16	53865975	T	C	0.71	-0.021	-0.016	0.003	0.034	8.92e-18	0.64
rs5011579	16	69187318	C	G	0.3	-0.018	-0.051	0.003	0.035	1.44e-09	0.15
rs11866219	16	69549749	A	C	0.4	0.021	-0.018	0.002	0.033	2.34e-19	0.58
rs811054	16	72251132	T	C	0.54	0.016	-0.023	0.002	0.032	3.18e-13	0.46
rs13330107	16	76878862	A	G	0.37	0.014	0.013	0.002	0.033	4.53e-09	0.69	Inattentive symptoms
rs2012502	16	81728081	A	C	0.37	0.015	-0.016	0.002	0.033	2.97e-11	0.63
rs4790292	17	1824305	A	C	0.15	-0.026	0.007	0.003	0.046	1.65e-15	0.88
rs3026101	17	5280440	T	C	0.66	-0.016	0.008	0.002	0.033	1.11e-11	0.82
rs1075901	17	15943910	T	C	0.46	-0.014	-0.073	0.002	0.031	4.36e-11	0.02
rs1320251	17	21264396	T	C	0.46	-0.017	0.022	0.002	0.032	2.12e-13	0.5
rs2306593	17	34866546	T	C	0.47	-0.016	-0.027	0.002	0.032	7.58e-13	0.4
rs9906944	17	47091420	T	C	0.32	-0.019	-0.019	0.002	0.034	7.25e-15	0.57	General cognitive ability
rs7211966	17	54374611	T	C	0.017	-0.047	-0.11	0.008	0.12	4.89e-09	0.36
rs11649864	17	56093061	A	G	0.1	0.025	0.089	0.004	0.052	1.78e-09	0.09
rs8075273	17	61728881	A	C	0.27	-0.016	-0.075	0.002	0.035	5.56e-11	0.03
rs12449442	17	65947640	A	G	0.2	0.016	0.003	0.003	0.039	2.22e-09	0.95	Macular thickness, Height
rs2619976	17	71754545	T	C	0.41	0.015	0.058	0.002	0.033	6.17e-10	0.08
rs9910745	17	78610543	T	C	0.43	-0.019	-0.033	0.002	0.031	7.44e-16	0.29
rs4076427	17	79087537	C	G	0.37	-0.015	-0.059	0.002	0.035	8.93e-10	0.09
rs7238896	18	1840658	A	G	0.85	-0.023	0.046	0.004	0.045	7.13e-10	0.31
rs1808579	18	21104888	T	C	0.46	-0.02	-0.079	0.002	0.031	9.44e-20	0.01	Hip circumference
rs11660335	18	22154235	T	C	0.82	0.019	0.01	0.003	0.041	1.2e-10	0.8
rs16975921	18	39914870	A	T	0.67	-0.016	0.047	0.003	0.033	3.87e-11	0.15
rs1518159	18	40760146	T	C	0.26	-0.019	-0.052	0.003	0.035	6.66e-13	0.14
rs7239114	18	45921214	A	G	0.56	0.016	-0.019	0.002	0.033	3.9e-12	0.57
rs613872	18	53210302	T	G	0.84	0.019	-0.016	0.003	0.042	2.46e-10	0.71	Loneliness, Experiencing mood swings, Male-pattern baldness, Loneliness (MTAG), Ability to confide in someone, Educational attainment (years of education), Self-reported math ability, Highest math class taken (MTAG), Educational attainment (MTAG), Cognitive performance (MTAG), Fuchs's corneal dystrophy, Self-reported math ability (MTAG)
rs6567160	18	57829135	T	C	0.76	-0.057	-0.084	0.003	0.036	8.74e-108	0.02	Waist circumference, Height, Systolic blood pressure
rs10871589	18	63285783	A	G	0.67	-0.018	0.022	0.003	0.033	1.89e-10	0.51
rs3746038	19	1852494	T	C	0.21	-0.018	-0.061	0.003	0.042	1.11e-10	0.15
rs350818	19	4086807	A	G	0.22	-0.017	0.071	0.003	0.039	1.09e-09	0.07
rs273504	19	18215247	A	G	0.57	-0.015	-0.099	0.002	0.032	1.27e-10	0.0019
rs12984770	19	18467398	A	C	0.74	0.02	0.073	0.003	0.038	3.92e-11	0.05
rs11668500	19	18836674	C	G	0.53	0.021	0.036	0.003	0.032	5.31e-16	0.26
rs12462975	19	30272202	A	G	0.34	0.02	0.08	0.003	0.033	2.63e-16	0.02
rs7247614	19	33953354	T	G	0.7	-0.016	0.005	0.003	0.034	2.4e-10	0.89
rs29939	19	34310800	A	G	0.31	-0.016	-0.027	0.002	0.033	3.68e-11	0.41
rs6857	19	45392254	T	C	0.18	-0.026	-0.014	0.003	0.042	4.56e-17	0.73	Alzheimer's disease biomarkers, Cerebral amyloid deposition (PET imaging), Cognitive impairment, Verbal declarative memory, C-reactive protein levels, Frontotemporal dementia, Alzheimer's disease, Age-related macular degeneration, Type 2 diabetes
rs11672660	19	46180184	T	C	0.22	-0.032	-0.13	0.003	0.038	5.93e-31	0.00047	Hip circumference
rs7259070	19	47562509	T	C	0.42	-0.019	-0.024	0.003	0.034	1.06e-12	0.48
rs1884389	20	1410582	T	C	0.43	-0.014	0.006	0.002	0.032	1.2e-09	0.85
rs1884897	20	6612832	A	G	0.37	-0.017	-0.025	0.002	0.032	9.06e-14	0.43	Height
rs947088	20	17171373	T	G	0.73	0.016	0.058	0.003	0.035	1.91e-10	0.1	Chronotype
rs1409818	20	21381121	T	C	0.098	0.025	0.014	0.004	0.052	1.58e-11	0.79
rs17806224	20	51065854	A	G	0.18	-0.029	-0.098	0.003	0.04	3.52e-22	0.01
rs2837992	21	42620520	T	C	0.38	-0.014	-0.11	0.002	0.032	4.38e-09	0.0011	Highest math class taken (MTAG)
rs427943	21	46570896	A	C	0.45	-0.018	0.029	0.002	0.032	1.37e-14	0.37
rs12484438	22	40558064	T	C	0.65	0.015	0.046	0.002	0.033	3.58e-10	0.16
*IV not available in outcome GWAS. BMI, body mass index; SNP, single nucleotide polymorphisms; CHR, chromosome; BP, physical position of SNP (base-pairs); A1, effect allele; A2, alternative allele; EAF: effect allele frequency; Beta, effect allele beta coefficient.

## Sheet: Table S2
Table S2. Characteristics of genetic instruments of WHR.
SNP	CHR	BP	A1	A2	EAF	Beta (SD)		SE		P-value		Pleiotropic traits
						Exposure	Outcome	Exposure	Outcome	Exposure	Outcome
rs6688233	1	9335745	T	C	0.23	0.025	-0.006	0.003	0.039	1.123e-19	0.89
rs1535179	1	23639009	A	G	0.92	-0.03	-0.18	0.005	0.06	1.835e-10	0.003
rs17264866	1	40022777	C	G	0.76	-0.018	-0.008	0.003	0.036	1.161e-10	0.82	High density lipoprotein cholesterol levels
rs9436299	1	65892888	A	C	0.67	0.016	-0.005	0.003	0.035	6.836e-10	0.89
rs6699397	1	91212216	A	G	0.64	-0.015	-0.019	0.002	0.032	3.002e-10	0.55	Age of smoking initiation (MTAG)
rs10875120	1	98399903	T	G	0.76	-0.02	-0.009	0.003	0.036	1.586e-12	0.8
rs2335077	1	107573565	A	G	0.66	-0.016	0.009	0.003	0.032	1.646e-10	0.78
rs2076586	1	112273026	T	C	0.26	-0.017	0.013	0.003	0.037	3.861e-09	0.72
rs2645294	1	119574587	T	C	0.57	0.027	-0.031	0.002	0.031	1.14e-31	0.31	Waist-to-hip ratio adjusted for BMI (joint analysis main effects and smoking interaction), Waist-to-hip ratio adjusted for BMI (adjusted for smoking behaviour), Waist-to-hip ratio adjusted for body mass index, Waist-to-hip ratio adjusted for BMI in non-smokers, Waist-to-hip ratio adjusted for BMI x sex x age interaction (4df test), Waist-to-hip ratio adjusted for BMI in inactive individuals, Wais…
rs905938	1	154991389	T	C	0.72	0.021	-0.032	0.003	0.036	3.899e-16	0.37	Waist-to-hip ratio adjusted for BMI x sex x age interaction (4df test), Waist-to-hip ratio adjusted for body mass index, Waist-to-hip ratio adjusted for BMI, Waist-to-hip ratio adjusted for BMI (adjusted for smoking behaviour), Birth length
rs1289011	1	163626413	C	G	0.51	-0.014	0.046	0.002	0.031	1.128e-09	0.13
rs10919388	1	170372503	A	C	0.3	-0.037	0.011	0.003	0.034	9.047e-47	0.74	Waist-to-hip ratio adjusted for BMI x sex x age interaction (4df test), Waist-to-hip ratio adjusted for body mass index, Waist-to-hip ratio adjusted for BMI in active individuals, Waist-to-hip ratio adjusted for BMI, Waist-to-hip ratio adjusted for BMI in inactive individuals, Waist-to-hip ratio adjusted for BMI (adjusted for smoking behaviour), Waist-to-hip ratio adjusted for BMI in non-smokers,…
rs12138803	1	172348823	T	C	0.27	0.029	-0.041	0.003	0.035	1.029e-29	0.25
rs543874	1	177889480	A	G	0.81	-0.019	-0.059	0.003	0.039	9.649e-12	0.13	Body mass index, Body mass index (joint analysis main effects and physical activity interaction), BMI in non-smokers, BMI (adjusted for smoking behaviour), BMI in smokers, Body mass index in physically inactive individuals, Childhood body mass index, Body fat percentage, Body mass index (joint analysis main effects and smoking interaction), Body mass index in physically active individuals, Menarc…
rs12061508	1	196584468	A	G	0.25	0.018	0.007	0.003	0.036	2.966e-10	0.84
rs6691427	1	203510048	C	G	0.48	-0.017	0.045	0.003	0.034	1.563e-10	0.19
rs3851294	1	205130413	A	G	0.087	-0.032	-0.027	0.004	0.056	8.455e-15	0.63	Hair color, Waist-to-hip ratio adjusted for BMI (additive genetic model), Triglycerides
rs3767846	1	214175126	A	G	0.75	0.02	0.13	0.003	0.037	5.691e-11	0.00055
rs2791550	1	219655369	T	G	0.32	-0.046	0.027	0.002	0.033	9.919e-80	0.42
rs62106258	2	417167	T	C	0.95	0.053	0.28	0.006	0.093	4.181e-17	0.0024	Smoking initiation (ever regular vs never regular), Smoking initiation (ever regular vs never regular) (MTAG), Menarche (age at onset), Body mass index, Number of decayed, missing and filled tooth surfaces or use of dentures, Dentures
rs6725549	2	630323	A	C	0.83	0.024	0.04	0.003	0.041	6.638e-15	0.34	Body mass index
rs711869	2	13073967	A	G	0.59	-0.016	0.033	0.002	0.032	1.112e-11	0.29
rs28445639	2	25182488	T	C	0.2	0.027	-0.015	0.003	0.038	5.733e-17	0.69
rs11694173	2	43590899	A	G	0.2	0.02	0.056	0.003	0.039	2.979e-12	0.15	Male-pattern baldness
rs4465809	2	48980507	T	G	0.49	0.02	-0.018	0.002	0.031	4.33e-17	0.57
rs6719428	2	66238005	T	C	0.69	-0.022	0.01	0.003	0.034	1.107e-17	0.76
rs11897119	2	66772000	T	C	0.62	-0.019	0.006	0.002	0.032	1.413e-15	0.85	Waist-to-hip ratio adjusted for body mass index, PR interval
rs4671193	2	67846288	T	C	0.37	-0.022	-0.016	0.003	0.032	5.768e-19	0.63
rs9678859	2	100288478	A	G	0.17	0.021	0.017	0.003	0.043	2.897e-11	0.69
rs17041868	2	111894720	T	C	0.94	-0.031	-0.07	0.005	0.068	2.843e-11	0.3
rs59043281*	2	112261030
rs6542479	2	119541788	C	G	0.34	0.018	-0.025	0.003	0.033	6.759e-14	0.43
rs55920843	2	158412701	T	G	0.98	0.097	-0.024	0.013	0.13	1.688e-14	0.86	Waist-to-hip ratio adjusted for BMI (additive genetic model)
rs7607980	2	165551201	T	C	0.86	0.06	-0.05	0.004	0.044	1.651e-66	0.25	High density lipoprotein cholesterol levels, Triglycerides, Type 2 diabetes (adjusted for BMI), Type 2 diabetes, Waist-to-hip ratio adjusted for BMI (additive genetic model), Fasting blood insulin (BMI interaction), Fasting blood insulin
rs7585974	2	172377212	C	G	0.19	0.022	0.07	0.003	0.04	1.512e-10	0.08
rs1569135	2	188115398	A	G	0.53	0.021	-0.031	0.002	0.032	5.6e-21	0.33	Waist-to-hip ratio adjusted for body mass index, Waist-to-hip ratio adjusted for BMI (adjusted for smoking behaviour)
rs1250259	2	216300482	A	T	0.71	-0.018	0.022	0.003	0.035	1.743e-11	0.52	Blood protein levels, Systolic blood pressure, Pulse pressure, Diastolic blood pressure
rs2373078	2	218392555	T	C	0.11	0.028	-0.099	0.004	0.051	2.379e-13	0.05
rs13432211	2	226955609	A	G	0.76	0.017	-0.011	0.003	0.036	1.393e-09	0.77
rs1152008	3	12487612	T	G	0.61	0.025	-0.01	0.002	0.032	3.454e-27	0.75
rs2455799	3	15701184	T	G	0.67	-0.018	-0.042	0.002	0.033	1.967e-13	0.2	Mean platelet volume
rs7612999	3	35678337	A	G	0.26	0.021	-0.035	0.003	0.035	2.52e-14	0.32
rs13092573	3	46988561	T	C	0.37	0.02	0.1	0.003	0.032	6.963e-15	0.0015	White blood cell count
rs2159607	3	52501451	T	G	0.83	0.024	0.067	0.003	0.042	1.322e-15	0.11
rs7372321*	3	64713815
rs11714441	3	123158946	T	C	0.39	0.017	-0.005	0.003	0.033	1.217e-09	0.88	Highest math class taken (MTAG)
rs6795831	3	129341403	A	C	0.8	0.044	-0.023	0.003	0.04	1.329e-49	0.56
rs645040	3	135926622	T	G	0.78	0.018	0.11	0.003	0.037	3.179e-11	0.0037	Medication use (agents acting on the renin-angiotensin system), Medication use (HMG CoA reductase inhibitors), Triglycerides
rs2306374	3	138119952	T	C	0.85	-0.021	-0.004	0.003	0.043	7.366e-12	0.93	Coronary heart disease
rs62271373	3	150066540	A	T	0.055	0.057	0.073	0.006	0.076	1.032e-22	0.34	Heel bone mineral density, Red blood cell count
rs10049088	3	156797648	T	C	0.38	-0.028	-0.006	0.002	0.033	5.04e-33	0.87	Red cell distribution width, Anthropometric traits in newborns
rs4894803	3	171800256	A	G	0.62	0.018	0.02	0.002	0.034	2.332e-13	0.56
rs7637773	3	185515635	A	G	0.32	0.015	-0.045	0.003	0.033	1.555e-09	0.17
rs13101828	4	965720	A	G	0.54	0.022	0.007	0.003	0.032	1.181e-16	0.84	Blood protein levels, Systemic seropositive rheumatic diseases (Systemic sclerosis or systemic lupus erythematosus or rheumatoid arthritis or idiopathic inflammatory myopathies)
rs362275	4	3224602	T	C	0.31	-0.016	0.028	0.003	0.033	5.373e-10	0.4
rs10019888	4	26062990	A	G	0.84	-0.032	-0.027	0.003	0.042	1.096e-24	0.52	HDL cholesterol
rs17644283	4	26308792	A	G	0.35	0.015	0.029	0.002	0.033	5.462e-10	0.38
rs10462028	4	56298300	A	G	0.36	0.019	0.014	0.003	0.032	1.191e-14	0.67
rs9991328	4	89713121	T	C	0.45	0.033	0.018	0.002	0.031	1.176e-48	0.57	Waist-to-hip ratio adjusted for BMI in non-smokers, Triglycerides, Waist-to-hip ratio adjusted for body mass index, High density lipoprotein cholesterol levels, Waist-to-hip ratio adjusted for BMI (age <50), Waist-to-hip ratio adjusted for BMI (adjusted for smoking behaviour), Waist-to-hip ratio adjusted for BMI, Waist-to-hip ratio adjusted for BMI x sex x age interaction (4df test), Waist-to-hip…
rs974801	4	106071064	A	G	0.63	-0.017	-0.041	0.002	0.032	4.184e-13	0.2
rs13124532	4	120416445	T	C	0.15	0.023	-0.07	0.003	0.043	5.544e-11	0.11
rs11727676	4	145659064	T	C	0.9	-0.024	-0.032	0.004	0.057	4.944e-09	0.57	Body mass index, Colorectal cancer or advanced adenoma, High density lipoprotein cholesterol levels
rs1829276	5	4021401	A	G	0.47	-0.018	0.03	0.003	0.031	1.758e-11	0.34
rs3792751	5	32773314	T	C	0.38	0.014	-0.012	0.002	0.032	3.903e-09	0.71
rs17457629	5	38795199	A	T	0.74	0.016	0.029	0.003	0.036	2.908e-09	0.41
rs2448	5	53302354	T	C	0.74	0.016	-0.042	0.003	0.035	4.688e-09	0.24
rs7736177	5	55003944	A	G	0.69	-0.017	-0.028	0.003	0.033	1.958e-11	0.39
rs3936510	5	55860866	T	G	0.19	0.042	0.005	0.003	0.042	2.59e-48	0.9	Waist-to-hip ratio adjusted for body mass index, Waist-to-hip ratio adjusted for BMI x sex x age interaction (4df test), Waist-to-hip ratio adjusted for BMI in active individuals, Waist-to-hip ratio adjusted for BMI (joint analysis for main effect and physical activity interaction), Waist-to-hip ratio adjusted for BMI (adjusted for smoking behaviour)
rs34699	5	66304225	T	G	0.6	-0.014	-0.024	0.002	0.032	1.966e-09	0.46
rs2112347	5	75015242	T	G	0.65	0.019	-0.027	0.002	0.032	8.506e-16	0.4	Body mass index, Obesity, Body mass index (joint analysis main effects and physical activity interaction), Body mass index (joint analysis main effects and smoking interaction), BMI in non-smokers, BMI (adjusted for smoking behaviour), Body mass index in physically active individuals
rs1045241	5	118729286	T	C	0.26	-0.026	-0.048	0.003	0.036	1.925e-23	0.18	Waist-to-hip ratio adjusted for body mass index, High density lipoprotein cholesterol levels, Waist-to-hip ratio adjusted for BMI (adjusted for smoking behaviour), Waist-to-hip ratio adjusted for BMI x sex x age interaction (4df test), Waist-to-hip ratio adjusted for BMI x sex interaction, Waist-to-hip ratio adjusted for BMI, Waist-to-hip ratio adjusted for BMI (age >50), Triglycerides, HDL chole…
rs4705986	5	132349654	T	G	0.91	0.033	-0.083	0.005	0.059	1.005e-10	0.16
rs34000	5	141973501	T	C	0.57	0.016	0.001	0.003	0.033	4.024e-11	0.97
rs6859752	5	171851934	T	C	0.3	0.015	-0.052	0.003	0.034	2.768e-09	0.12	Male-pattern baldness
rs7731717	5	173281685	T	C	0.69	-0.025	-0.009	0.003	0.033	2.709e-17	0.79
rs1294432	6	6745027	T	C	0.55	0.025	0.046	0.002	0.032	3.967e-26	0.15
rs1334576	6	7211818	A	G	0.42	-0.015	-0.049	0.002	0.032	1.004e-10	0.12	Waist-to-hip ratio adjusted for BMI (additive genetic model), Pulse pressure
rs9296938	6	14573063	A	G	0.23	-0.017	0.049	0.003	0.037	2.939e-10	0.18
rs17584626	6	20560435	A	T	0.7	0.016	-0.019	0.003	0.034	1.699e-09	0.57
rs2894204*	6	31237061
rs114760566	6	34192036	A	C	0.041	0.097	0.014	0.007	0.078	8.916e-50	0.86
rs2033529	6	40348653	A	G	0.73	-0.015	0.007	0.003	0.035	9.933e-10	0.84	Body mass index, Body mass index in physically active individuals, Body mass index (joint analysis main effects and physical activity interaction)
rs6905288	6	43758873	A	G	0.58	0.05	-0.002	0.002	0.033	1.55e-98	0.94	Triglyceride levels, Systolic blood pressure, HDL cholesterol levels, Cardiovascular disease, Coronary heart disease
rs9352872	6	81510118	C	G	0.52	-0.021	-0.038	0.003	0.031	8.554e-16	0.22
rs2503099	6	100610101	A	G	0.83	-0.034	0.04	0.003	0.041	6.372e-27	0.34
rs72959041	6	127454893	A	G	0.061	0.179	-0.055	0.006	0.073	1.7e-175	0.45	High density lipoprotein cholesterol levels, Red cell distribution width, Waist-to-hip ratio adjusted for body mass index, Triglycerides, Waist-to-hip ratio adjusted for BMI
rs605066	6	139829666	T	C	0.57	-0.03	-0.027	0.002	0.032	5.727e-35	0.39	High density lipoprotein cholesterol levels, HDL cholesterol, Triglycerides
rs11756568	6	152042413	A	T	0.71	-0.016	-0.072	0.003	0.034	1.908e-09	0.04
rs474513	6	160770312	A	G	0.51	0.019	0.021	0.002	0.031	5.219e-16	0.5
rs1534696	7	26397239	A	C	0.56	-0.034	-0.015	0.002	0.033	3.998e-49	0.64	Waist-to-hip ratio adjusted for BMI (adjusted for smoking behaviour), Waist-to-hip ratio adjusted for body mass index, Waist-to-hip ratio adjusted for BMI in active individuals, Waist-to-hip ratio adjusted for BMI x sex x age interaction (4df test)
rs17437657	7	27249617	A	G	0.08	-0.028	-0.012	0.004	0.06	6.624e-11	0.84
rs13223303	7	42692711	T	C	0.71	0.017	-0.022	0.003	0.034	4.25e-09	0.53
rs55747707	7	73037366	A	G	0.19	-0.028	-0.085	0.003	0.04	9.67e-17	0.03	Red cell distribution width, HDL cholesterol
rs3930017	7	76720582	A	G	0.44	-0.015	-0.031	0.002	0.036	5.919e-10	0.4
rs11764879	7	77333267	A	G	0.28	-0.017	-0.033	0.003	0.034	1.171e-11	0.34
rs917191	7	80570871	C	G	0.58	0.017	0.002	0.002	0.032	1.397e-12	0.95
rs11760290	7	107616068	T	C	0.92	0.029	-0.13	0.004	0.058	9.779e-13	0.02
rs39312	7	116954785	A	C	0.63	-0.017	0.059	0.002	0.032	9.651e-13	0.07
rs7783857	7	130439058	C	G	0.74	-0.024	-0.059	0.003	0.035	1.924e-21	0.09
rs9644033	8	23610639	A	T	0.78	0.033	0.036	0.003	0.038	2.89e-33	0.35
rs11992444	8	25464690	T	G	0.51	0.019	-0.008	0.003	0.05	1.29e-12	0.87
rs4871958	8	25762216	A	G	0.53	0.016	0.041	0.002	0.031	6.869e-13	0.18
rs2725371	8	30854033	A	G	0.31	0.018	0.006	0.003	0.033	4.064e-10	0.87	Self-reported math ability (MTAG), Cognitive performance (MTAG), Educational attainment (years of education), Highest math class taken (MTAG)
rs3213849	8	38326046	A	G	0.41	0.02	-0.045	0.003	0.032	1.718e-13	0.16
rs10101067	8	72407374	C	G	0.075	0.047	0.042	0.005	0.059	2.277e-25	0.48
rs10808546	8	126495818	T	C	0.45	-0.018	0.023	0.002	0.031	9.459e-16	0.47	HDL cholesterol levels, Low density lipoprotein cholesterol levels, Total cholesterol levels, High density lipoprotein cholesterol levels, Triglycerides
rs13256367	8	128334900	A	C	0.68	0.022	-0.028	0.003	0.034	3.421e-18	0.41
rs12686771	9	95472584	T	C	0.15	0.019	-0.037	0.003	0.044	2.263e-09	0.4
rs3909256	9	96889505	T	C	0.74	0.017	-0.005	0.003	0.036	2.623e-09	0.88
rs1800978	9	107665978	C	G	0.88	0.025	-0.012	0.004	0.048	1.921e-12	0.8	Total cholesterol levels, Low density lipoprotein cholesterol levels, Triglycerides, High density lipoprotein cholesterol levels
rs4556142	9	107734714	A	G	0.4	-0.022	-0.029	0.002	0.032	9.088e-20	0.36
rs10116353	9	111950088	T	G	0.31	-0.016	0.044	0.003	0.034	2.214e-10	0.19
rs7020604	9	112583554	A	G	0.68	0.017	0.002	0.003	0.034	8.916e-10	0.96
rs10980797	9	113912553	A	G	0.49	-0.022	-0.019	0.003	0.031	6.951e-16	0.53	Monocyte count, Monocyte percentage of white cells, Granulocyte percentage of myeloid white cells
rs10795055	10	3581221	A	G	0.39	0.016	-0.005	0.002	0.032	3.944e-11	0.87
rs2907794	10	32391109	A	G	0.25	-0.016	-0.014	0.003	0.036	4.472e-09	0.7
rs2474714	10	33495983	A	G	0.57	0.015	0.054	0.002	0.031	9.377e-10	0.08
rs1757471	10	34168090	T	C	0.51	0.015	0.005	0.002	0.031	3.23e-10	0.88
rs1122157	10	63861600	T	C	0.3	-0.02	0.04	0.003	0.034	4.85e-14	0.24
rs10761785*	10	65318766
rs703984	10	80941417	C	G	0.43	-0.015	0.045	0.002	0.032	1.186e-09	0.15
rs10788569	10	89604732	T	C	0.73	-0.018	0.031	0.003	0.035	2.503e-12	0.38	Pulse pressure, Systolic blood pressure
rs11187537	10	95346805	C	G	0.25	0.021	-0.009	0.003	0.036	3.523e-15	0.82
rs17101456	10	122875040	A	G	0.89	-0.032	-0.05	0.004	0.05	1.432e-17	0.32
rs140201358*	11	823586
rs4929927	11	8658485	A	G	0.34	-0.018	-0.025	0.002	0.033	1.792e-14	0.45
rs7932891	11	10921512	A	G	0.27	0.016	0.044	0.003	0.036	2.599e-09	0.23
rs2303975	11	14276999	A	G	0.14	-0.021	0.039	0.004	0.045	3.069e-09	0.39	HDL cholesterol levels
rs4536164	11	27467109	A	C	0.31	0.015	0.089	0.003	0.034	1.473e-09	0.01
rs11603150	11	36373869	T	C	0.67	0.02	-0.008	0.003	0.034	2.77e-12	0.81
rs56271783	11	64004723	C	G	0.043	0.076	-0.041	0.007	0.08	2.987e-31	0.61	, Triglycerides
rs7395513	11	69262756	A	G	0.45	-0.024	-0.005	0.003	0.032	8.584e-19	0.88
rs10891290	11	111605215	T	C	0.63	0.024	-0.012	0.002	0.032	3.008e-23	0.71
rs1006195	11	118958869	T	G	0.39	0.015	0.022	0.002	0.032	4.548e-10	0.49
rs579682	11	122014110	T	C	0.73	-0.016	-0.051	0.003	0.035	3.694e-09	0.15	Male-pattern baldness, Balding type 1
rs747249	11	130271647	A	G	0.36	0.015	0.003	0.003	0.034	9.222e-10	0.94
rs10842707	12	26471364	T	C	0.23	0.039	-0.016	0.003	0.036	1.605e-46	0.67	Waist-to-hip ratio adjusted for BMI x sex x age interaction (4df test), Waist-to-hip ratio adjusted for body mass index, Waist-to-hip ratio adjusted for BMI (joint analysis for main effect and physical activity interaction), Waist-to-hip ratio adjusted for BMI (adjusted for smoking behaviour), Waist-to-hip ratio adjusted for BMI in non-smokers, Waist-to-hip ratio adjusted for BMI (joint analysis …
rs2193748	12	45986471	C	G	0.24	0.02	0.005	0.003	0.036	1.934e-10	0.88
rs3803042	12	54387947	A	G	0.45	0.026	0.007	0.002	0.033	2.086e-27	0.84	White blood cell count
rs4130827	12	66430452	T	G	0.71	-0.02	0.11	0.003	0.035	1.932e-13	0
rs704067	12	89726027	A	G	0.44	0.015	0.052	0.002	0.032	1.773e-09	0.1
rs12817549	12	94121314	T	C	0.56	-0.016	0.012	0.002	0.031	1.414e-12	0.69
rs4346064	12	107081599	A	C	0.33	0.018	-0.028	0.003	0.033	5.688e-11	0.41
rs4964656	12	108594069	C	G	0.32	-0.02	0.018	0.003	0.035	1.219e-14	0.61
rs1169809	12	121688026	A	G	0.3	0.016	0.019	0.003	0.034	2.046e-09	0.57
rs863750	12	124505444	T	C	0.61	0.041	0.002	0.002	0.032	3.965e-68	0.96	Waist-to-hip ratio adjusted for body mass index, Red cell distribution width, High density lipoprotein cholesterol levels, Waist-to-hip ratio adjusted for BMI (adjusted for smoking behaviour), Triglycerides
rs1045411	13	31033232	T	C	0.29	-0.016	0.034	0.003	0.035	2.906e-09	0.34
rs20478	13	44686064	A	G	0.12	0.028	0.01	0.004	0.049	6.633e-12	0.84
rs797486	13	51221618	A	C	0.87	0.036	0.024	0.004	0.047	7.659e-25	0.61
rs1190982	14	58815839	T	C	0.3	0.019	0.047	0.003	0.034	7.018e-14	0.17
rs7492628	14	91547136	C	G	0.7	-0.019	0.004	0.003	0.035	9.032e-14	0.91	Waist-to-hip ratio adjusted for BMI x sex x age interaction (4df test), Waist-to-hip ratio adjusted for BMI
rs2124307	14	98344662	T	C	0.39	-0.015	0.021	0.002	0.032	2.508e-10	0.51
rs7402977	15	31726824	A	G	0.28	-0.017	0.024	0.003	0.036	1.527e-09	0.51
rs12437696	15	40878474	A	G	0.48	0.016	0.013	0.003	0.031	1.691e-09	0.67	Red cell distribution width
rs7175346	15	42100674	A	G	0.53	0.016	-0.006	0.002	0.031	6.549e-11	0.86
rs17238775	15	56779185	T	G	0.9	-0.027	0.044	0.004	0.053	1.497e-12	0.4
rs8033381	15	75080685	A	G	0.71	0.016	-0.04	0.003	0.034	9.665e-10	0.24
rs9674436	16	1342841	A	G	0.43	0.016	-0.02	0.003	0.033	2.139e-09	0.54
rs1139653*	16	4484396
rs7102	16	11642242	T	C	0.63	-0.015	0.016	0.002	0.033	2.587e-10	0.64	Heel bone mineral density
rs7498665	16	28883241	A	G	0.59	-0.014	-0.028	0.002	0.032	1.474e-09	0.38	Body mass index, , Obesity
rs8054556	16	29958216	A	G	0.47	0.02	-0.032	0.003	0.031	9.907e-14	0.29	Autism spectrum disorder or schizophrenia, Number of decayed, missing and filled tooth surfaces or use of dentures, Dentures
rs8054299	16	53498655	C	G	0.68	0.017	0.002	0.003	0.033	8.789e-11	0.94	Intelligence, Cognitive performance (MTAG), Cognitive performance
rs11075985	16	53805207	A	C	0.44	0.033	0.14	0.002	0.031	4.145e-46	8.5e-06
rs4146819	16	69923563	A	C	0.55	0.018	-0.042	0.003	0.031	1.19e-12	0.18
rs2925979	16	81534790	T	C	0.29	0.038	0.03	0.003	0.034	1.218e-51	0.38	Waist-to-hip ratio adjusted for BMI (joint analysis for main effect and physical activity interaction), HDL cholesterol levels x alcohol consumption (regular vs non-regular drinkers) interaction (2df), Waist-to-hip ratio adjusted for body mass index, Type 2 diabetes, Triglyceride levels x alcohol consumption (regular vs non-regular drinkers) interaction (2df), Triglycerides, High density lipoprot…
rs16975388	16	85261963	C	G	0.78	0.019	-0.01	0.003	0.039	1.252e-10	0.79
rs727428	17	7537792	T	C	0.45	0.014	0.024	0.002	0.031	4.343e-09	0.44	Triglycerides, Sex hormone-binding globulin levels, Androgen levels
rs8078513	17	17431208	A	C	0.061	0.039	-0.021	0.005	0.067	6.346e-13	0.75
rs7213608	17	21279289	T	C	0.67	-0.019	0.038	0.003	0.035	1.678e-13	0.27	Height
rs12943131	17	27863706	A	G	0.51	-0.014	0.009	0.002	0.031	1.84e-09	0.76
rs2306589	17	34848874	T	C	0.47	0.018	0.023	0.002	0.031	2.188e-15	0.45	Red cell distribution width
rs76189032	17	40756882	T	C	0.069	0.037	-0.04	0.005	0.063	2.332e-13	0.52
rs8070723*	17	44081064
rs12325866	17	61755974	A	G	0.27	-0.017	-0.072	0.003	0.035	9.12e-11	0.04
rs12449442	17	65947640	A	G	0.2	0.019	0.003	0.003	0.039	1.085e-11	0.95	Macular thickness, Height
rs7221005	17	67590431	T	C	0.3	0.016	0.013	0.003	0.034	1.643e-09	0.69
rs1396514	17	68431026	T	C	0.5	-0.028	0.03	0.002	0.031	1.954e-35	0.34
rs8079062	17	74255029	A	G	0.92	-0.034	0.008	0.004	0.057	6.511e-15	0.89
rs7231852	18	40761976	A	G	0.26	-0.017	-0.053	0.003	0.035	1.684e-10	0.14	Body mass index
rs3809924	18	46889938	A	G	0.34	0.018	0.025	0.003	0.033	6.243e-13	0.45
rs1457489	18	57861961	A	G	0.28	0.029	0.096	0.003	0.035	2.439e-29	0.01
rs12454712	18	60845884	T	C	0.63	0.022	0.004	0.002	0.037	7.149e-20	0.91	Modified Stumvoll Insulin Sensitivity Index (model adjusted for BMI), Body mass index, Systolic blood pressure, Reticulocyte count, High light scatter reticulocyte count, Waist-to-hip ratio adjusted for body mass index, Waist-to-hip ratio adjusted for BMI (adjusted for smoking behaviour), Triglycerides, Waist-to-hip ratio adjusted for BMI x sex x age interaction (4df test), Type 2 diabetes, Modif…
rs7249081	19	2157167	T	C	0.53	0.017	0.037	0.003	0.032	2.275e-10	0.24
rs2240702	19	4159873	A	G	0.88	-0.023	-0.032	0.004	0.055	9.634e-10	0.56
rs1799815	19	7125519	A	G	0.06	-0.034	0.012	0.005	0.078	3.581e-10	0.88
rs1035940	19	7199978	C	G	0.26	0.019	-0.018	0.003	0.035	7.295e-13	0.61
rs12982665	19	17158027	T	C	0.19	-0.021	-0.003	0.003	0.04	6.288e-10	0.94
rs11666808	19	18383506	T	C	0.4	0.03	0.063	0.003	0.034	1.438e-27	0.06	Medication use (thyroid preparations), Body fat percentage, Hypothyroidism
rs3786897	19	33893008	A	G	0.57	-0.023	0.01	0.002	0.031	2.14e-23	0.74	Waist-to-hip ratio adjusted for body mass index, Type 2 diabetes, Waist-to-hip ratio adjusted for BMI in active individuals
rs2547049	19	37482817	A	G	0.5	0.016	-0.064	0.002	0.031	5.783e-11	0.04
rs4420638	19	45422946	A	G	0.82	0.033	0.009	0.003	0.044	9.805e-25	0.84	C-reactive protein, Blood protein levels, Lipoprotein-associated phospholipase A2 activity and mass, LDL cholesterol, Cerebrospinal fluid t-tau levels, Age-related diseases, mortality and associated endophenotypes, C-reactive protein levels, Verbal declarative memory, Type 2 diabetes, Total cholesterol levels, Body mass index, Alzheimer's disease, Body mass index x age interaction, Cognitive decl…
rs1800437	19	46181392	C	G	0.22	-0.018	-0.13	0.003	0.04	5.09e-10	0.0016	Body mass index (joint analysis main effects and physical activity interaction), Body mass index, Type 2 diabetes (adjusted for BMI), Body fat percentage, Body mass index in physically active individuals, Obesity
rs8103017	19	55999142	C	G	0.73	-0.019	0.085	0.003	0.039	6.49e-11	0.03
rs151235402	20	569164	T	C	0.023	0.074	-0.033	0.011	0.13	3.02e-11	0.8
rs2207132	20	39142516	A	G	0.038	0.051	-0.058	0.008	0.1	1.513e-11	0.57	Medication use (HMG CoA reductase inhibitors), Triglycerides, Low density lipoprotein cholesterol levels, Total cholesterol levels
rs4809604	20	45550489	T	G	0.59	-0.026	-0.005	0.002	0.031	3.168e-26	0.88
rs3092781	20	45789953	T	C	0.46	-0.014	0.003	0.002	0.03	4.75e-09	0.91
rs6021889	20	50982870	A	G	0.72	0.021	0.047	0.003	0.034	2.586e-17	0.17
rs2747399	20	51707666	A	G	0.48	-0.023	0.019	0.002	0.031	8.448e-23	0.55
rs6090040	20	62692060	A	C	0.48	0.021	-0.032	0.003	0.032	9.032e-15	0.33	Pulse pressure, Systolic blood pressure
rs10460716	21	39456226	A	T	0.45	-0.017	0.05	0.002	0.032	4.287e-12	0.12
rs2294239	22	29449477	A	G	0.58	0.023	0.077	0.002	0.032	2.58e-22	0.01	Waist-to-hip ratio adjusted for body mass index, Waist-to-hip ratio adjusted for BMI (joint analysis for main effect and physical activity interaction), Waist-to-hip ratio adjusted for BMI (adjusted for smoking behaviour), Waist-to-hip ratio adjusted for BMI in active individuals, Gut microbiota (bacterial taxa)
*IV not available in outcome GWAS. WHR, waist-to-hip ratio; SNP, single nucleotide polymorphisms; CHR, chromosome; BP, physical position of SNP (base-pairs); A1, effect allele; A2, alternative allele; EAF: effect allele frequency; Beta, effect allele beta coefficient.

## Sheet: Table S3
Table S3. Characteristics of genetic instruments of WHRadjBMI.
SNP	CHR	BP	A1	A2	EAF	Beta (SD)		SE		P-value		Pleiotropic traits
						Exposure	Outcome	Exposure	Outcome	Exposure	Outcome
rs2993481	1	2973433	A	T	0.83	-0.022	0.001	0.003	0.042	6.21e-13	0.98	Waist-hip ratio
rs6688233	1	9335745	T	C	0.23	0.028	-0.006	0.003	0.039	1.07e-23	0.89
rs13306567	1	11860465	C	G	0.95	0.03	0.009	0.005	0.071	4.69e-09	0.9
rs1535179	1	23639009	A	G	0.92	-0.03	-0.18	0.005	0.06	4.62e-10	0.003
rs9436299	1	65892888	A	C	0.67	0.017	-0.005	0.003	0.035	2.93e-11	0.89
rs2645294	1	119574587	T	C	0.57	0.035	-0.031	0.002	0.031	2.86e-51	0.31
rs11204762	1	150999737	A	G	0.78	0.018	0.037	0.003	0.038	4e-10	0.34	Waist-hip ratio
rs905938	1	154991389	T	C	0.72	0.032	-0.032	0.003	0.036	1.41e-34	0.37	Waist-hip ratio, Birth length
rs10494421	1	164738727	T	C	0.12	0.024	-0.03	0.004	0.049	1.92e-11	0.54
rs6426912	1	165321568	T	C	0.11	0.025	0.064	0.004	0.053	9.31e-11	0.23	Waist-hip ratio
rs10919388	1	170372503	A	C	0.3	-0.044	0.011	0.003	0.034	2.13e-63	0.74
rs12138803	1	172348823	T	C	0.27	0.035	-0.041	0.003	0.035	6.97e-40	0.25
rs12061508	1	196584468	A	G	0.25	0.018	0.007	0.003	0.036	2.34e-10	0.84
rs6691427	1	203510048	C	G	0.48	-0.022	0.045	0.003	0.034	4.8e-17	0.19
rs2369633	1	205181062	T	C	0.087	-0.038	-0.03	0.004	0.056	3.76e-20	0.59	Hair color
rs351407	1	212437442	T	C	0.39	-0.016	0.013	0.002	0.032	8.35e-11	0.68
rs2791550	1	219655369	T	G	0.32	-0.058	0.027	0.002	0.033	1.04e-124	0.42
rs11118610	1	220990086	A	C	0.56	0.014	0.013	0.002	0.031	3.15e-09	0.69
rs711869	2	13073967	A	G	0.59	-0.017	0.033	0.002	0.032	4.83e-13	0.29
rs71439172	2	25584162	A	G	0.15	-0.029	-0.073	0.004	0.045	1.99e-14	0.11	Waist-hip ratio
rs11694173	2	43590899	A	G	0.2	0.022	0.056	0.003	0.039	6.75e-14	0.15	Male-pattern baldness
rs17326656	2	48962291	T	G	0.24	0.025	-0.055	0.003	0.037	9.44e-19	0.14	Waist-hip ratio
rs6719428	2	66238005	T	C	0.69	-0.025	0.01	0.003	0.034	2.58e-22	0.76
rs2300481	2	66782467	T	C	0.37	0.021	-0.007	0.003	0.032	9.28e-18	0.83	Systolic blood pressure
rs4671193	2	67846288	T	C	0.37	-0.021	-0.016	0.003	0.032	3.44e-17	0.63
rs9678859	2	100288478	A	G	0.17	0.023	0.017	0.003	0.043	1.62e-13	0.69
rs72837816	2	111916868	A	C	0.89	0.04	-0.05	0.005	0.05	9.51e-19	0.31
rs59043281*	2	112261030
rs4372913	2	114517748	A	G	0.78	-0.019	0.025	0.003	0.038	3.88e-11	0.52
rs332105	2	119444229	A	G	0.58	-0.019	0.019	0.002	0.032	2.41e-15	0.54	Waist-hip ratio
rs954244	2	121309231	C	G	0.75	-0.021	0.043	0.003	0.037	1.97e-13	0.25
rs55920843	2	158412701	T	G	0.98	0.117	-0.024	0.013	0.13	1.89e-20	0.86	Waist-hip ratio
rs12328675	2	165540800	T	C	0.86	0.076	-0.052	0.004	0.044	8.92e-104	0.23	HDL cholesterol, High density lipoprotein cholesterol levels, Triglycerides
rs7585974	2	172377212	C	G	0.19	0.028	0.07	0.003	0.04	7.28e-16	0.08
rs13404250	2	188116196	T	C	0.34	-0.024	0.049	0.003	0.034	3.44e-22	0.14
rs74809942	2	191749705	T	C	0.92	0.029	-0.011	0.005	0.058	2.31e-09	0.85
rs1250259	2	216300482	A	T	0.71	-0.022	0.022	0.003	0.035	1.04e-15	0.52	Blood protein levels, Pulse pressure, Systolic blood pressure, Diastolic blood pressure
rs2373078	2	218392555	T	C	0.11	0.033	-0.099	0.004	0.051	8.82e-18	0.05
rs148358468	2	219590348	A	G	0.05	0.043	0.089	0.006	0.08	4.85e-12	0.26
rs1522811	2	226992454	A	C	0.24	-0.023	0.007	0.003	0.037	5.31e-16	0.85
rs11716727	3	12489012	T	C	0.26	0.035	0.004	0.003	0.036	3.24e-30	0.91
rs11129657	3	35636709	T	C	0.79	-0.019	0.033	0.003	0.038	2.16e-10	0.38
rs174829	3	37535577	A	G	0.36	-0.015	0.005	0.003	0.033	3e-09	0.87
rs1468602	3	43742734	T	C	0.97	0.048	0.009	0.008	0.1	1.15e-10	0.93
rs11235	3	52745087	T	C	0.55	-0.024	0.014	0.002	0.032	1.96e-25	0.67	Intelligence
rs7372321*	3	64713815
rs3773240	3	78783084	T	C	0.22	0.017	-0.034	0.003	0.038	6.39e-10	0.37
rs1877569	3	99224544	A	G	0.19	0.019	0.036	0.003	0.039	1.52e-10	0.36
rs2682386	3	101068873	T	C	0.37	0.015	-0.03	0.002	0.032	3.36e-10	0.34
rs9871235	3	107494345	A	G	0.62	0.014	-0.014	0.002	0.032	9.59e-10	0.65
rs12496583	3	123121286	A	G	0.73	-0.016	-0.05	0.003	0.035	1.2e-09	0.15
rs6795831	3	129341403	A	C	0.8	0.052	-0.023	0.003	0.04	4.65e-67	0.56
rs9848655	3	138108352	A	G	0.15	0.029	0.006	0.003	0.043	4.3e-20	0.9
rs62271373	3	150066540	A	T	0.055	0.069	0.073	0.006	0.076	2.22e-32	0.34	Waist-hip ratio, Heel bone mineral density, Red blood cell count
rs17451107	3	156797609	T	C	0.62	0.031	0.006	0.002	0.033	3.5e-39	0.86	HDL cholesterol levels x alcohol consumption (regular vs non-regular drinkers) interaction (2df), Triglyceride levels x alcohol consumption (drinkers vs non-drinkers) interaction (2df), HDL cholesterol levels x alcohol consumption (drinkers vs non-drinkers) interaction (2df), Anthropometric traits in newborns, Waist-hip ratio, HDL cholesterol levels in current drinkers
rs4894803	3	171800256	A	G	0.62	0.019	0.02	0.002	0.034	3.14e-14	0.56
rs4686696	3	185516520	A	G	0.32	0.019	-0.044	0.002	0.033	1.17e-14	0.18
rs3843375	3	196813908	A	G	0.42	0.016	0.007	0.003	0.032	1.57e-09	0.82
rs34311866	4	951947	T	C	0.82	-0.03	-0.076	0.004	0.042	8.74e-18	0.07	HDL cholesterol levels x alcohol consumption (drinkers vs non-drinkers) interaction (2df), Triglyceride levels x alcohol consumption (drinkers vs non-drinkers) interaction (2df), Triglyceride levels x alcohol consumption (regular vs non-regular drinkers) interaction (2df), HDL cholesterol levels x alcohol consumption (regular vs non-regular drinkers) interaction (2df), Parkinson's disease, Trigly…
rs7679205	4	5003150	A	G	0.11	0.024	-0.06	0.004	0.051	4.25e-09	0.24
rs11722554	4	5016883	A	G	0.04	-0.04	0.01	0.007	0.098	1.42e-09	0.92	Height
rs10019888	4	26062990	A	G	0.84	-0.03	-0.027	0.003	0.042	2.04e-22	0.52	HDL cholesterol
rs2153155	4	26357893	T	C	0.67	-0.018	0.005	0.003	0.033	3.66e-13	0.87
rs10462028	4	56298300	A	G	0.36	0.028	0.014	0.003	0.032	5.01e-28	0.67	Waist-hip ratio
rs9991328	4	89713121	T	C	0.45	0.041	0.018	0.002	0.031	5.34e-70	0.57	Triglycerides, High density lipoprotein cholesterol levels
rs13107325	4	103188709	T	C	0.065	-0.035	0.008	0.005	0.074	5.74e-14	0.91	Body mass index in physically active individuals, Alcohol use disorder (consumption score), Alcohol consumption (drinks per week) (MTAG), Medication use (agents acting on the renin-angiotensin system), Diastolic blood pressure, Educational attainment (years of education), Childhood body mass index, BMI (adjusted for smoking behaviour), Blood pressure, Systolic blood pressure x alcohol consumption…
rs988799	4	106126413	C	G	0.78	-0.023	-0.004	0.003	0.038	3.14e-15	0.92
rs62319568	4	120362961	A	G	0.85	-0.027	0.066	0.004	0.044	9.66e-13	0.13
rs7680787	4	122624065	T	C	0.65	0.016	0.012	0.002	0.032	2.39e-11	0.72
rs1520325	4	125182690	T	C	0.22	0.017	-0.001	0.003	0.037	2.29e-09	0.99
rs11727676	4	145659064	T	C	0.9	-0.034	-0.032	0.004	0.057	2.74e-16	0.57	Body mass index, High density lipoprotein cholesterol levels, Colorectal cancer or advanced adenoma
rs2166365	5	3597830	A	G	0.79	0.018	0.017	0.003	0.04	1.94e-09	0.67	Waist-hip ratio
rs2459732	5	4027324	T	C	0.47	-0.018	0.033	0.002	0.031	4.59e-14	0.29
rs3792751	5	32773314	T	C	0.38	0.018	-0.012	0.002	0.032	5.21e-14	0.71	Waist-hip ratio
rs299615	5	34042097	A	G	0.15	-0.019	-0.077	0.003	0.044	4.8e-09	0.08	Waist-hip ratio
rs17457629	5	38795199	A	T	0.74	0.019	0.029	0.003	0.036	8.63e-12	0.41
rs1983189	5	54886681	A	G	0.31	0.024	0.039	0.003	0.034	9.65e-21	0.25
rs3936510	5	55860866	T	G	0.19	0.049	0.005	0.003	0.042	4.28e-64	0.9
rs34699	5	66304225	T	G	0.6	-0.015	-0.024	0.002	0.032	8.34e-10	0.46
rs6878122	5	76427311	A	G	0.71	-0.015	-0.001	0.003	0.035	4.82e-09	0.97	Type 2 diabetes
rs34781	5	102454439	T	C	0.29	-0.018	-0.003	0.003	0.034	4.25e-12	0.93
rs1045241	5	118729286	T	C	0.26	-0.033	-0.048	0.003	0.036	4.11e-38	0.18	Triglycerides, High density lipoprotein cholesterol levels, Waist-hip ratio, HDL cholesterol
rs3749748	5	127350549	T	C	0.22	-0.018	-0.03	0.003	0.038	2.39e-10	0.43	Red cell distribution width
rs1029472	5	130867733	A	G	0.95	-0.035	0.11	0.006	0.071	3.96e-10	0.13
rs72801474	5	132444128	A	G	0.13	-0.031	0.031	0.005	0.051	2.12e-11	0.54	Cardiovascular disease, White blood cell count, Waist-hip ratio, Male-pattern baldness
rs10463353	5	141710741	T	C	0.39	-0.015	-0.1	0.003	0.032	2.82e-09	0.0019
rs34000	5	141973501	T	C	0.57	0.019	0.001	0.003	0.033	1.15e-14	0.97	Waist-hip ratio
rs112907088	5	142083969	A	G	0.98	-0.053	0.17	0.009	0.12	7.65e-10	0.13
rs10463416	5	148572915	A	G	0.36	0.015	-0.005	0.002	0.032	1.73e-09	0.88
rs6859752	5	171851934	T	C	0.3	0.016	-0.052	0.003	0.034	3.63e-10	0.12	Male-pattern baldness
rs10054063	5	173392398	A	T	0.68	-0.032	-0.026	0.003	0.034	7.13e-28	0.44	Lung function (FEV1/FVC), Lipid traits (pleiotropy) (HIPO component 1)
rs244723	5	176534886	A	G	0.53	0.017	0.01	0.003	0.032	2.86e-10	0.76
rs931619	5	178514729	A	G	0.34	0.015	-0.006	0.002	0.033	1.96e-09	0.87
rs1294420	6	6742752	T	C	0.56	0.029	0.043	0.002	0.032	1.64e-37	0.18
rs1334576	6	7211818	A	G	0.42	-0.015	-0.049	0.002	0.032	2.3e-10	0.12	Pulse pressure
rs6932767	6	14595873	T	G	0.82	0.018	-0.014	0.003	0.04	1.58e-09	0.72	Waist-hip ratio
rs114760566	6	34192036	A	C	0.041	0.121	0.014	0.007	0.078	4.36e-77	0.86	Waist-hip ratio
rs1316979	6	41708664	T	C	0.066	0.029	-0.008	0.005	0.07	5.46e-10	0.91	Waist-hip ratio
rs6905288	6	43758873	A	G	0.58	0.061	-0.002	0.002	0.033	3.87e-144	0.94	HDL cholesterol levels, Waist-hip ratio, Systolic blood pressure, Triglyceride levels, Cardiovascular disease, Coronary heart disease
rs1902066	6	81346033	T	C	0.45	-0.021	0	0.002	0.031	3.11e-19	1	Breast cancer
rs2503100	6	100613915	A	G	0.83	-0.036	0.04	0.003	0.041	4.05e-31	0.33
rs1040848	6	109247307	A	T	0.77	0.019	-0.001	0.003	0.037	7.14e-12	0.98
rs12192658	6	112504240	A	G	0.099	-0.024	-0.035	0.004	0.055	2.47e-09	0.52
rs72959041	6	127454893	A	G	0.061	0.217	-0.055	0.006	0.073	1e-200	0.45	Triglycerides, Red cell distribution width, High density lipoprotein cholesterol levels
rs7451021	6	130381246	T	C	0.31	-0.018	0.054	0.003	0.034	3.37e-12	0.11
rs6940715	6	133601845	A	C	0.89	0.028	-0.031	0.004	0.049	1.44e-12	0.53
rs605066	6	139829666	T	C	0.57	-0.035	-0.027	0.002	0.032	3.52e-48	0.39	High density lipoprotein cholesterol levels, HDL cholesterol, Triglycerides
rs11756568	6	152042413	A	T	0.71	-0.016	-0.072	0.003	0.034	3.67e-09	0.04
rs501470	6	160770918	T	G	0.51	0.025	0.019	0.002	0.031	4.22e-27	0.53
rs10946205	6	167451311	A	G	0.52	-0.014	-0.039	0.002	0.031	2.85e-09	0.21
rs13232403	7	20398192	A	G	0.28	-0.019	-0.067	0.003	0.035	6.87e-10	0.06
rs1534696	7	26397239	A	C	0.56	-0.04	-0.015	0.002	0.033	8.1e-64	0.64	Waist-hip ratio
rs17437657	7	27249617	A	G	0.08	-0.042	-0.012	0.004	0.06	4.57e-22	0.84
rs1635853	7	28189549	T	G	0.42	0.016	-0.021	0.002	0.031	7.52e-12	0.51
rs13229464	7	32890237	T	C	0.32	-0.017	-0.048	0.003	0.036	2.37e-09	0.18
rs2701013	7	37423214	T	G	0.67	-0.016	0.001	0.003	0.033	5.85e-10	0.99
rs13223303	7	42692711	T	C	0.71	0.019	-0.022	0.003	0.034	1.26e-10	0.53
rs55747707	7	73037366	A	G	0.19	-0.036	-0.085	0.003	0.04	2.19e-26	0.03	HDL cholesterol, Waist-hip ratio, Red cell distribution width
rs7795371	7	77362504	A	G	0.6	0.022	-0.003	0.002	0.031	1.1e-19	0.92
rs917191	7	80570871	C	G	0.58	0.022	0.002	0.002	0.032	1.04e-19	0.95	Waist-hip ratio
rs13234914	7	84577411	A	G	0.68	-0.016	-0.015	0.003	0.033	6.38e-11	0.64
rs76306613	7	106235348	T	G	0.15	0.023	0.005	0.004	0.045	1.95e-09	0.91
rs2072209	7	107592198	A	G	0.94	0.028	-0.06	0.005	0.069	1.6e-09	0.39	IgG glycosylation
rs11770285	7	107616011	C	G	0.92	0.036	-0.13	0.004	0.058	8.46e-19	0.02
rs39312	7	116954785	A	C	0.63	-0.017	0.059	0.002	0.032	5.9e-13	0.07
rs7783857	7	130439058	C	G	0.74	-0.032	-0.059	0.003	0.035	4.1e-35	0.09
rs1578916	7	150281975	T	C	0.24	0.018	-0.035	0.003	0.036	7.4e-11	0.33
rs7014168	8	10641965	A	G	0.24	0.017	0.026	0.003	0.038	1.42e-09	0.49
rs4474021	8	12632903	T	G	0.31	0.016	0.038	0.003	0.034	1.53e-10	0.26
rs9644033	8	23610639	A	T	0.78	0.038	0.036	0.003	0.038	3e-42	0.35
rs11992444	8	25464690	T	G	0.51	0.022	-0.008	0.003	0.05	7.29e-16	0.87	Waist-hip ratio
rs4871958	8	25762216	A	G	0.53	0.016	0.041	0.002	0.031	5.9e-12	0.18
rs7813520	8	26263260	T	C	0.7	0.015	-0.033	0.003	0.034	1.32e-09	0.33
rs881299	8	38332249	T	C	0.58	-0.016	0.04	0.003	0.032	1.89e-09	0.2
rs12543555	8	69562014	A	G	0.79	-0.017	0.054	0.003	0.038	2.26e-09	0.16	Waist-hip ratio
rs12675159	8	71945274	A	G	0.32	0.017	-0.023	0.003	0.033	3.06e-09	0.48
rs10101067	8	72407374	C	G	0.075	0.054	0.042	0.005	0.059	5.67e-33	0.48
rs821107	8	89500663	A	C	0.27	0.021	0.028	0.003	0.035	1.19e-12	0.42
rs10808546	8	126495818	T	C	0.45	-0.025	0.023	0.002	0.031	3.37e-27	0.47	Triglycerides, Low density lipoprotein cholesterol levels, High density lipoprotein cholesterol levels, HDL cholesterol levels, Total cholesterol levels
rs13256367	8	128334900	A	C	0.68	0.026	-0.028	0.003	0.034	9.72e-26	0.41
rs7834111	8	135698274	T	C	0.57	0.017	0.047	0.002	0.031	1e-12	0.13
rs12340775	9	13226945	A	G	0.069	-0.032	0.027	0.005	0.07	4.37e-09	0.7	Heel bone mineral density, Male-pattern baldness, Balding type 1
rs16935416	9	17235156	A	G	0.098	-0.026	-0.065	0.004	0.052	6.54e-10	0.22
rs16907277	9	93972658	A	G	0.91	-0.027	0.024	0.004	0.056	2.82e-12	0.66
rs10992447	9	95509733	T	C	0.15	0.024	-0.041	0.003	0.044	3.35e-14	0.36
rs2075665	9	101749943	A	T	0.64	0.016	0.001	0.003	0.033	2.13e-11	0.97	Pulse pressure
rs1800978	9	107665978	C	G	0.88	0.032	-0.012	0.004	0.048	5.11e-20	0.8	Total cholesterol levels, High density lipoprotein cholesterol levels, Low density lipoprotein cholesterol levels, Triglycerides
rs10820747	9	107686823	A	G	0.26	0.038	0.05	0.003	0.038	2.72e-34	0.19	Waist-hip ratio
rs7020604	9	112583554	A	G	0.68	0.019	0.002	0.003	0.034	2.32e-11	0.96	Waist-hip ratio
rs10980797	9	113912553	A	G	0.49	-0.024	-0.019	0.003	0.031	2.74e-19	0.53	Monocyte percentage of white cells, Granulocyte percentage of myeloid white cells, Waist-hip ratio, Monocyte count
rs17292540	9	119351429	C	G	0.22	-0.018	0	0.003	0.037	2.14e-10	0.99
rs7858732	9	131563540	A	G	0.75	-0.016	-0.025	0.003	0.036	4.22e-09	0.49
rs28562046	9	139241595	C	G	0.24	-0.019	0.031	0.003	0.041	6.84e-10	0.45
rs7086377	10	3596526	T	G	0.39	0.018	-0.01	0.002	0.032	3.6e-13	0.76
rs11592754	10	32619572	A	C	0.86	-0.02	-0.019	0.003	0.044	1.57e-09	0.66	Balding type 1, Male-pattern baldness
rs2474714	10	33495983	A	G	0.57	0.015	0.054	0.002	0.031	1.55e-10	0.08
rs4934618	10	34167569	A	G	0.43	0.018	0.015	0.002	0.032	3.66e-13	0.63
rs11006228	10	60460025	A	G	0.18	0.02	0.029	0.003	0.041	3.4e-09	0.47
rs10761604	10	63819903	T	C	0.45	0.02	-0.058	0.002	0.032	3.13e-17	0.07
rs41277978*	10	71883836
rs9415106	10	77295957	A	G	0.71	0.017	-0.014	0.003	0.034	6.71e-11	0.69	Waist-hip ratio
rs10887759	10	89603424	A	G	0.15	0.022	-0.036	0.003	0.043	1.05e-11	0.41
rs11187537	10	95346805	C	G	0.25	0.026	-0.009	0.003	0.036	9.55e-21	0.82
rs4285804	10	104386309	A	T	0.53	0.019	0.006	0.002	0.031	1.07e-16	0.85
rs7903146	10	114758349	T	C	0.29	0.022	-0.019	0.003	0.036	1.54e-17	0.59	Type 2 diabetes, Body mass index, Medication use (drugs used in diabetes), Clinical laboratory measurements, Body mass index (joint analysis main effects and smoking interaction), BMI (adjusted for smoking behaviour), Fasting blood insulin, Pulse pressure, Body mass index (joint analysis main effects and physical activity interaction), Waist circumference, Peak insulin response, Glycated hemoglob…
rs17101456	10	122875040	A	G	0.89	-0.037	-0.05	0.004	0.05	2.99e-23	0.32
rs140201358*	11	823586
rs7932891	11	10921512	A	G	0.27	0.017	0.044	0.003	0.036	6.61e-11	0.23	Waist-hip ratio
rs150090666*	11	14865399
rs11605956	11	26212866	T	C	0.7	0.019	-0.038	0.003	0.036	1.28e-10	0.28
rs11603150	11	36373869	T	C	0.67	0.023	-0.008	0.003	0.034	1.94e-15	0.81
rs7119797	11	62166235	T	C	0.5	-0.015	0.028	0.002	0.031	1.13e-10	0.36
rs56271783	11	64004723	C	G	0.043	0.089	-0.041	0.007	0.08	1.11e-41	0.61	Triglycerides, Waist-hip ratio
rs3741378	11	65408937	T	C	0.13	-0.029	-0.004	0.003	0.045	8.76e-19	0.94	Systolic blood pressure, Systolic blood pressure (cigarette smoking interaction), Diastolic blood pressure (cigarette smoking interaction), Diastolic blood pressure
rs7395513	11	69262756	A	G	0.45	-0.027	-0.005	0.003	0.032	1.1e-23	0.88
rs10891290	11	111605215	T	C	0.63	0.028	-0.012	0.002	0.032	2.24e-29	0.71
rs747249	11	130271647	A	G	0.36	0.016	0.003	0.003	0.034	1.02e-10	0.94
rs11045172	12	20470221	A	C	0.79	0.019	-0.01	0.003	0.04	9.22e-10	0.81
rs10842707	12	26471364	T	C	0.23	0.048	-0.016	0.003	0.036	4.48e-68	0.67
rs4246243	12	27518517	A	C	0.48	-0.016	-0.013	0.002	0.031	2.29e-11	0.68
rs10843817	12	30865510	A	C	0.77	0.018	0.053	0.003	0.036	1.36e-10	0.14
rs10880823	12	45986738	T	C	0.76	-0.023	-0.003	0.003	0.036	5.99e-16	0.94
rs145878042*	12	48143315
rs3803042	12	54387947	A	G	0.45	0.03	0.007	0.002	0.033	5.36e-36	0.84	White blood cell count
rs2277339	12	57146069	T	G	0.9	-0.023	0.078	0.004	0.056	2.99e-09	0.16	Red blood cell count, Menopause (age at onset), Height, Age at menopause, Fat-free mass, Mean corpuscular volume, Red cell distribution width, Plateletcrit, Waist-hip ratio, Mean corpuscular hemoglobin
rs4130827	12	66430452	T	G	0.71	-0.024	0.11	0.003	0.035	6.69e-19	0.0021
rs12817549	12	94121314	T	C	0.56	-0.016	0.012	0.002	0.031	1.05e-12	0.69	Hip circumference adjusted for BMI
rs12369214	12	107198611	A	G	0.34	0.02	-0.027	0.003	0.033	3.99e-16	0.4	Chronic inflammatory diseases (ankylosing spondylitis, Crohn's disease, psoriasis, primary sclerosing cholangitis, ulcerative colitis) (pleiotropy)
rs4964656	12	108594069	C	G	0.32	-0.018	0.018	0.003	0.035	2.98e-12	0.61
rs952632	12	124469738	A	G	0.67	0.056	0.054	0.003	0.033	2.8e-111	0.1
rs7954697	12	125335253	A	C	0.59	0.016	0.021	0.002	0.034	4.59e-12	0.54
rs7993238	13	22473593	A	C	0.65	-0.015	-0.004	0.003	0.034	3.89e-09	0.92	Waist-hip ratio
rs1340819	13	29145323	A	C	0.67	0.015	0.059	0.002	0.034	7.04e-10	0.09
rs20478	13	44686064	A	G	0.12	0.026	0.01	0.004	0.049	1.07e-10	0.84
rs797486	13	51221618	A	C	0.87	0.038	0.024	0.004	0.047	4.32e-27	0.61
rs552125	13	110938813	T	C	0.13	-0.022	-0.033	0.004	0.048	2.05e-10	0.49
rs1057119	14	23746269	C	G	0.78	0.018	-0.039	0.003	0.039	2.97e-10	0.33
rs140664623	14	52321987	T	G	0.038	-0.065	-0.017	0.009	0.091	7.54e-13	0.85
rs7154498	14	58762532	C	G	0.28	0.023	0.058	0.003	0.034	2.56e-15	0.09	Mean corpuscular hemoglobin
rs7492628	14	91547136	C	G	0.7	-0.029	0.004	0.003	0.035	1.45e-28	0.91
rs2925128	14	98362355	T	C	0.39	-0.02	0.024	0.002	0.032	2.4e-16	0.46	Smoking initiation (ever regular vs never regular), Smoking initiation (ever regular vs never regular) (MTAG)
rs12441543	15	31689543	A	G	0.29	-0.02	0.015	0.003	0.035	6.38e-15	0.67	Waist-hip ratio
rs890498	15	42111298	C	G	0.65	-0.021	0.058	0.003	0.032	5.27e-16	0.07
rs12591294	15	56525994	T	C	0.79	-0.027	0.006	0.003	0.038	1.86e-20	0.88
rs17184382	15	63792486	A	C	0.59	0.014	0.001	0.002	0.031	1.3e-09	0.97	Heel bone mineral density
rs2028386	15	74226708	C	G	0.52	-0.015	0.054	0.002	0.032	8.89e-10	0.09
rs4243085	15	79057723	C	G	0.75	-0.02	0.008	0.003	0.038	3.6e-10	0.84
rs139271800*	15	90214777
rs9674436	16	1342841	A	G	0.43	0.017	-0.02	0.003	0.033	1.71e-10	0.54
rs1139653*	16	4484396
rs6498114	16	10964118	T	G	0.75	-0.017	0.016	0.003	0.037	1.47e-09	0.66	Celiac disease
rs7102	16	11642242	T	C	0.63	-0.019	0.016	0.002	0.033	1.27e-14	0.64	Heel bone mineral density
rs8054299	16	53498655	C	G	0.68	0.021	0.002	0.003	0.033	1.87e-15	0.94	Cognitive performance, Intelligence, Cognitive performance (MTAG)
rs1073632	16	68248607	A	G	0.045	-0.037	-0.022	0.006	0.075	1.47e-10	0.77
rs2925979	16	81534790	T	C	0.29	0.045	0.03	0.003	0.034	2.29e-72	0.38	Triglyceride levels in current drinkers, Type 2 diabetes, Triglyceride levels x alcohol consumption (regular vs non-regular drinkers) interaction (2df), HDL cholesterol, Adiponectin levels, High density lipoprotein cholesterol levels, HDL cholesterol levels x alcohol consumption (regular vs non-regular drinkers) interaction (2df), Triglyceride levels x alcohol consumption (drinkers vs non-drinker…
rs16975388	16	85261963	C	G	0.78	0.019	-0.01	0.003	0.039	6.03e-10	0.79
rs116911572	17	943593	T	C	0.98	0.062	0.32	0.01	0.14	2.62e-09	0.02
rs727428	17	7537792	T	C	0.45	0.019	0.024	0.002	0.031	8.73e-15	0.44	Triglycerides, Androgen levels, Sex hormone-binding globulin levels
rs2270445	17	8219478	A	G	0.52	-0.017	-0.014	0.002	0.032	3.29e-12	0.65	Total cholesterol levels
rs8078513	17	17431208	A	C	0.061	0.042	-0.021	0.006	0.067	1.28e-14	0.75
rs62070804	17	27889643	T	C	0.026	0.079	0.039	0.01	0.13	9.66e-15	0.76
rs9892728	17	40913366	T	C	0.45	0.02	0.017	0.003	0.033	1.24e-13	0.61
rs12185233*	17	43923654
rs8074638	17	53731579	A	G	0.19	0.021	0.035	0.003	0.04	1.56e-11	0.39
rs757608	17	59497277	A	G	0.34	0.019	0.042	0.002	0.033	1.98e-14	0.2	Height
rs146385050	17	60637258	A	C	0.18	0.021	0.008	0.004	0.048	3.32e-09	0.87	Blood protein levels
rs2320125	17	62008318	T	C	0.35	0.015	-0.003	0.003	0.033	1.36e-09	0.93
rs8073599	17	65367094	T	C	0.35	0.014	-0.009	0.002	0.033	4.28e-09	0.79
rs7221005	17	67590431	T	C	0.3	0.019	0.013	0.003	0.034	5.37e-13	0.69
rs1396514	17	68431026	T	C	0.5	-0.036	0.03	0.002	0.031	1.54e-56	0.34
rs8079062	17	74255029	A	G	0.92	-0.039	0.008	0.004	0.057	2.99e-19	0.89
rs695115	18	2850548	T	C	0.29	0.018	-0.029	0.003	0.036	6.78e-10	0.43
rs8094261	18	20746728	C	G	0.81	0.019	0.045	0.003	0.04	1.39e-10	0.26
rs547943994*	18	30572006
rs11082430	18	42752377	C	G	0.76	0.017	-0.036	0.003	0.036	1.16e-09	0.32
rs71363019	18	47014122	T	C	0.029	0.046	-0.011	0.008	0.1	1.25e-09	0.91
rs8086644	18	60788559	A	G	0.14	0.019	-0.015	0.003	0.048	4.97e-09	0.75
rs12454712	18	60845884	T	C	0.63	0.031	0.004	0.003	0.037	1.96e-36	0.91	Type 2 diabetes, Modified Stumvoll Insulin Sensitivity Index (BMI interaction), Systolic blood pressure, Modified Stumvoll Insulin Sensitivity Index (model adjusted for BMI), , Body mass index, High light scatter reticulocyte count, Triglycerides, Reticulocyte count, Waist-hip ratio
rs12983546	19	2195065	T	G	0.48	-0.018	0.021	0.003	0.031	4.53e-11	0.51
rs35632432	19	4499850	A	G	0.31	-0.018	0.033	0.003	0.034	9.92e-10	0.33
rs1035942	19	7199803	A	G	0.27	0.023	-0.023	0.003	0.035	2.25e-17	0.51	Urate levels
rs55818584	19	10332547	A	T	0.22	-0.019	0.033	0.003	0.04	2e-09	0.4
rs16978854	19	13139660	A	G	0.032	-0.042	-0.012	0.006	0.095	7.51e-11	0.9
rs1077795	19	17222584	A	G	0.72	0.02	0.019	0.003	0.035	6.11e-11	0.59
rs4531856	19	18388383	T	C	0.64	-0.027	-0.073	0.003	0.033	1.66e-27	0.03
rs10401969	19	19407718	T	C	0.92	-0.026	-0.1	0.004	0.058	4.47e-09	0.09	Cholesterol, total, Total cholesterol levels, Low density lipoprotein cholesterol levels, Type 2 diabetes, Triglyceride levels, Age-related disease endophenotypes, Triglycerides, Age-related diseases, mortality and associated endophenotypes, LDL cholesterol, Cirrhosis (alcohol related), LDL cholesterol levels, Hepatic lipid content in extreme obesity
rs4081724	19	33824946	A	G	0.15	-0.04	-0.027	0.003	0.044	4.4e-32	0.54
rs11668242	19	40836872	A	G	0.31	-0.016	-0.038	0.003	0.034	3.08e-09	0.26
rs5117	19	45418790	T	C	0.78	0.027	0.013	0.003	0.04	1.35e-17	0.75	Cerebral amyloid deposition (PET imaging)
rs8103017	19	55999142	C	G	0.73	-0.023	0.085	0.003	0.039	1.48e-14	0.03	Waist-hip ratio
rs144033177	20	571467	A	C	0.98	-0.09	0.041	0.011	0.13	7.32e-16	0.75	Waist-hip ratio
rs805768	20	5666891	T	C	0.26	0.018	0.062	0.003	0.041	4.65e-09	0.13
rs979012	20	6623374	T	C	0.36	0.02	-0.024	0.002	0.033	1.9e-17	0.46
rs2207132	20	39142516	A	G	0.038	0.069	-0.058	0.008	0.1	2.22e-20	0.57	Triglycerides, Total cholesterol levels, Low density lipoprotein cholesterol levels, Medication use (HMG CoA reductase inhibitors)
rs1997833	20	39690342	T	C	0.72	-0.016	-0.012	0.003	0.035	7.95e-11	0.72
rs2236519	20	45529571	A	G	0.36	0.035	0.021	0.003	0.032	7e-45	0.51	Lung function (FVC)
rs4371408	20	51024233	A	G	0.63	0.016	0.03	0.003	0.032	1.94e-11	0.34
rs74963256	20	51588847	T	C	0.89	-0.031	-0.003	0.005	0.052	6.73e-12	0.95
rs910382	20	51699189	A	G	0.48	-0.026	0.017	0.002	0.031	8.9e-27	0.58
rs6062344	20	62696024	T	C	0.5	-0.025	0.019	0.003	0.032	8.18e-25	0.55	Serum thyroid-stimulating hormone levels
rs2836162	21	39504356	A	G	0.63	0.02	-0.057	0.002	0.032	1.95e-17	0.08
rs28378811	21	46779091	T	G	0.47	0.019	0.004	0.003	0.032	4.08e-13	0.91
rs7279347	21	47537882	A	G	0.51	-0.015	-0.014	0.002	0.032	2.49e-10	0.65
rs2294239	22	29449477	A	G	0.58	0.026	0.077	0.002	0.032	4.21e-28	0.01	Waist-hip ratio, Gut microbiota (bacterial taxa)
rs5997898	22	31572963	A	C	0.43	-0.014	-0.008	0.002	0.031	4.39e-09	0.79
rs2272790	22	35680095	A	G	0.68	-0.015	0.025	0.003	0.033	2.82e-09	0.45
*IV not available in outcome GWAS. WHRadjBMI, waist-to -hip ratio adjusted for body mass index; SNP, single nucleotide polymorphisms; CHR, chromosome; BP, physical position of SNP (base-pairs); A1, effect allele; A2, alternative allele; EAF: effect allele frequency; Beta, effect allele beta coefficient.

## Sheet: Table S4
Table S4. Characteristics of genetic instruments of CBMI.
SNP	CHR	BP	A1	A2	EAF	Beta (SD)		SE		P-value		Pleiotropic traits
						Exposure	Outcome	Exposure	Outcome	Exposure	Outcome
rs61765651	1	72754314	C	T	0.81	0.047	0.11	0.008	0.04	4.99e-09	0.01
rs12042908	1	74997762	A	G	0.45	0.064	0.052	0.006	0.031	6.37e-25	0.09
rs144376234	1	110114504	T	C	0.035	0.111	0.16	0.017	0.088	1.38e-10	0.07
rs543874	1	177889480	G	A	0.19	0.075	0.059	0.008	0.039	6.02e-22	0.13	Hip circumference, Menarche (age at onset)
rs1094647	1	205655378	G	A	0.57	0.038	0.091	0.006	0.032	7.2e-10	0.0039	Hair color
rs62107261	2	422144	T	C	0.95	0.121	0.24	0.018	0.088	9.93e-12	0.01	Obese vs. thin, Lung function (FEV1/FVC), Hip circumference, Smoking status
rs939584	2	621558	T	C	0.83	0.092	0.047	0.008	0.041	3.73e-29	0.26
rs11676272	2	25141538	G	A	0.46	0.071	0.042	0.006	0.031	3.79e-30	0.18	Hip circumference, Dentures, Chronotype, Number of decayed, missing and filled tooth surfaces or use of dentures
rs114670539	2	207064335	T	C	0.056	0.088	0.073	0.015	0.07	1.92e-09	0.29
rs12641981	4	45179883	T	C	0.42	0.045	0.1	0.006	0.031	1.29e-12	0.00089
rs13107325	4	103188709	T	C	0.065	0.082	0.008	0.014	0.074	1.38e-09	0.91	Systolic blood pressure, High density lipoprotein cholesterol levels, Diastolic blood pressure, Alcohol use disorder, Mean arterial pressure, Mean arterial pressure x alcohol consumption interaction (2df test), Sleep duration (short sleep), Hypertension, Risk-taking tendency (4-domain principal component model), Blood pressure, Schizophrenia, HDL cholesterol, Diastolic blood pressure x alcohol co…
rs7719067	5	153538241	A	G	0.41	0.036	0.024	0.006	0.031	6.54e-09	0.44
rs116664060	6	31592524	C	G	0.17	0.049	0.004	0.009	0.045	4.63e-08	0.93
rs2076308	6	50791640	C	G	0.19	0.058	0.003	0.008	0.039	3.07e-13	0.94
rs62500888	8	28061823	A	G	0.57	0.037	0.048	0.006	0.031	1.81e-09	0.13
rs56133711	11	27723334	A	G	0.25	0.056	0.07	0.007	0.036	3.75e-15	0.05	Smoking status (ever vs never smokers), Worry
rs11030391	11	28644626	A	G	0.61	0.036	0.019	0.006	0.032	1.51e-08	0.55
rs11215427	11	115093438	G	C	0.71	0.039	0.051	0.007	0.035	4.64e-08	0.15
rs7138803	12	50247468	A	G	0.39	0.072	0.065	0.006	0.032	4.23e-30	0.04	Waist circumference,Hip circumference, Menarche (age at onset)
rs4477562	13	54104968	T	C	0.13	0.065	-0.027	0.009	0.046	5.81e-13	0.56
rs114285994	16	19935763	G	A	0.88	0.063	0.069	0.009	0.048	1.11e-11	0.15	Menarche (age at onset)
rs17817449	16	53813367	G	T	0.41	0.069	0.14	0.006	0.032	2.98e-27	6.1e-06	Breast cancer, Breast cancer (estrogen-receptor negative)
rs184566112	18	55943926	A	T	0.82	0.057	0.007	0.011	0.044	4.24e-08	0.87
rs571312	18	57839769	A	C	0.24	0.052	0.091	0.007	0.036	8.8e-13	0.01
rs76227980	18	58036384	C	T	0.968	0.14	0.19	0.023	0.1	8.68e-10	0.06
CBMI: childhood BMI; SNP, single nucleotide polymorphisms; CHR, chromosome; BP, physical position of SNP (base-pairs); A1, effect allele; A2, alternative allele; EAF: effect allele frequency; Beta, effect allele beta coefficient.

## Sheet: Table S5
Table S5. Characteristics of genetic instruments of PCOS.
SNP	CHR	BP	A1	A2	EAF	Beta (SD)		SE		P-value		Pleiotropic traits
						Exposure	Outcome	Exposure	Outcome	Exposure	Outcome
rs7563201	2	43561780	A	G	0.45	-0.1081	-0.0011	0.0172	0.0019	3.68e-10	0.56
rs2178575	2	213391766	A	G	0.15	0.1663	-0.0085	0.0219	0.0023	3.34e-14	0.00028
rs13164856	5	131813204	T	C	0.73	0.1235	0.0004	0.0193	0.0019	1.45e-10	0.82
rs804279	8	11623889	A	T	0.26	0.1276	-0.0034	0.0184	0.0019	3.76e-12	0.08
rs10739076	9	5440589	A	C	0.31	0.1097	-0.0002	0.0197	0.0021	2.51e-08	0.94
rs7864171	9	97723266	A	G	0.43	-0.0933	-0.0023	0.0168	0.0019	2.95e-08	0.24
rs9696009	9	126619233	A	G	0.07	0.202	0.0124	0.0311	0.0033	7.96e-11	0.000157
rs11031005	11	30226356	T	C	0.85	-0.1593	0.0011	0.0223	0.0024	8.66e-13	0.66	Age at menopause, Sex hormone levels, Menarche (age at onset)
rs11225154	11	102043240	A	G	0.09	0.1787	-0.0044	0.0272	0.0035	5.44e-11	0.21
rs1784692	11	113949232	T	C	0.82	0.1438	-0.0005	0.0226	0.0023	1.88e-10	0.84
rs2271194	12	56477694	A	T	0.42	0.0971	-0.0108	0.0166	0.0017	4.57e-09	4.78e-10
rs1795379	12	75941042	T	C	0.24	-0.1174	-0.0003	0.0195	0.002	1.81e-09	0.87
rs8043701	16	52375777	A	T	0.82	-0.1273	-0.0035	0.0208	0.0025	9.61e-10	0.17
rs853854	20	31420757	T	A	0.5	-0.0975	0.0028	0.0163	0.0019	2.36e-09	0.15
PCOS, polycystic ovary syndrome; SNP, single nucleotide polymorphisms; CHR, chromosome; BP, physical position of SNP (base-pairs); A1, effect allele; A2, alternative allele; EAF: effect allele frequency; Beta, effect allele beta coefficient.

## Sheet: Table S6
Table S6. Data sources, sample sizes, number of IVs and F-statistics.
Traits	# IV	Sample size	# varaints in summary statistics	R2	F-statistics	Author	Ethnicity	Journal	Year	Websites for full summary statistics	PMID
Exposures
BMI	278/281	434,794 female	27381302	0.04	72.9	Sara Pulit	Eur	Human Molecular Genetics	2019	https://zenodo.org/record/1251813#.X37_UZMzbLs	30239722
WHR	196/203	381,152 female	27376273	0.04	80.98	Sara Pulit	Eur	Human Molecular Genetics	2019	https://zenodo.org/record/1251813#.X37_UZMzbLs	30239722
WHRadjBMI	256/266	379,501 female	27375636	0.036	55.32	Sara Pulit	Eur	Human Molecular Genetics	2019	https://zenodo.org/record/1251813#.X37_UZMzbLs	30239722
CBMI	25/25	39620	8227807	0.04	670.41	Suzanne Vogelezang	Eur	Plos Genetics	2020	ftp://ftp.ebi.ac.uk/pub/databases/gwas/summary_statistics/GCST90002409	33045005
Outcome
PCOS	14	4,790 cases/20,405 controls	8316947	0.005	40.8	Felix Day	Eur	Plos Genetics	2018	https://www.repository.cam.ac.uk/handle/1810/283491	30566500
F = ((N-K-1)/K)(R2/(1-R2)), N denotes the sample size, K denotes the number of IVs. R2 for WHR and WHRadjBMI were extracted from the original GWAS meta-analysis; for BMI and PCOS, R2 were esitmated using minor allele frequency. IV: instrumental variables. BMI, adult body mass index; PCOS, polycystic ovary syndrome; WHR, waist-to-hip ratio; WHRadjBMI, waist-to-hip ratio adjusted for body mass inde…

## Sheet: Table S7
Table S7. Summary of contributing cohorts/consortia/studies in each GWAS.
Traits	contributing cohorts/consortia/studies
BMI	UK Biobank (unrelated white British participants only) and GIANT consortium
WHR
WHRadjBMI
CBMI	Discovery stage: 26 studies including the Avon Longitudinal Study of Parents and Children, the Bone Mineral Density in Childhood Study, BRain dEvelopment and Air polluTion ultrafine particles in scHool childrEn, the Children’s Hospital of Philadelphia, the Copenhagen Prospective Studies on Asthma in Childhood 2000, the Copenhagen Prospective Studies on Asthma in Childhood 2010, the Danish Nationa…
PCOS	the Rotterdam PCOS cohort, the UK(London/Oxford) cohort, the Estonian cohort, the deCODE cohort, the Chicago PCOS cohort, the Boston cohort, 23andMe
BMI: adult body mass index; WHR: waist-to-hip ratio; WHRadjBMI: waist-to-hip ratio adjusted for BMI; CBMI: childhood BMI; POCS: polycystic ovary syndrome.

## Sheet: Table S8
Table S8. Detailed annotation of genome-wide significant SNPs from cross-trait meta-analysis.
SNP	Location	Consequence	IMPACT	SYMBOL	Feature_type	BIOTYPE
BMI
rs705696	12:56480648-56480648	intron_variant	MODIFIER	ERBB3	Transcript	protein_coding
rs705696	12:56480648-56480648	downstream_gene_variant	MODIFIER	ERBB3	Transcript	protein_coding
rs705696	12:56480648-56480648	intron_variant	MODIFIER	ERBB3	Transcript	protein_coding
rs705696	12:56480648-56480648	intron_variant	MODIFIER	ERBB3	Transcript	protein_coding
rs705696	12:56480648-56480648	upstream_gene_variant	MODIFIER	ERBB3	Transcript	retained_intron
rs705696	12:56480648-56480648	downstream_gene_variant	MODIFIER	ERBB3	Transcript	retained_intron
rs705696	12:56480648-56480648	downstream_gene_variant	MODIFIER	ERBB3	Transcript	protein_coding
rs705696	12:56480648-56480648	downstream_gene_variant	MODIFIER	ERBB3	Transcript	protein_coding
rs705696	12:56480648-56480648	intron_variant,non_coding_transcript_variant	MODIFIER	ERBB3	Transcript	retained_intron
rs705696	12:56480648-56480648	downstream_gene_variant	MODIFIER	ERBB3	Transcript	protein_coding
rs705696	12:56480648-56480648	intron_variant,NMD_transcript_variant	MODIFIER	ERBB3	Transcript	nonsense_mediated_decay
rs705696	12:56480648-56480648	intron_variant,NMD_transcript_variant	MODIFIER	ERBB3	Transcript	nonsense_mediated_decay
rs705696	12:56480648-56480648	upstream_gene_variant	MODIFIER	ERBB3	Transcript	retained_intron
rs705696	12:56480648-56480648	intron_variant,NMD_transcript_variant	MODIFIER	ERBB3	Transcript	nonsense_mediated_decay
rs705696	12:56480648-56480648	regulatory_region_variant	MODIFIER	-	RegulatoryFeature	promoter_flanking_region
rs1569979	14:29681294-29681294	intergenic_variant	MODIFIER	-	-	-
rs10142183	14:29723729-29723729	intergenic_variant	MODIFIER	-	-	-
rs11672660	19:46180184-46180184	intron_variant	MODIFIER	GIPR	Transcript	protein_coding
rs11672660	19:46180184-46180184	intron_variant	MODIFIER	GIPR	Transcript	protein_coding
rs11672660	19:46180184-46180184	downstream_gene_variant	MODIFIER	MIR642A	Transcript	miRNA
rs11672660	19:46180184-46180184	intron_variant,NMD_transcript_variant	MODIFIER	GIPR	Transcript	nonsense_mediated_decay
rs11672660	19:46180184-46180184	downstream_gene_variant	MODIFIER	GIPR	Transcript	retained_intron
rs11672660	19:46180184-46180184	intron_variant	MODIFIER	GIPR	Transcript	protein_coding
rs11672660	19:46180184-46180184	upstream_gene_variant	MODIFIER	GIPR	Transcript	retained_intron
rs11672660	19:46180184-46180184	upstream_gene_variant	MODIFIER	GIPR	Transcript	processed_transcript
rs11672660	19:46180184-46180184	regulatory_region_variant	MODIFIER	-	RegulatoryFeature	promoter
rs11672660	19:46180184-46180184	TF_binding_site_variant	MODIFIER	-	MotifFeature	-
rs10938397	4:45182527-45182527	intergenic_variant	MODIFIER	-	-	-
WHR
rs3767846	1:214175126-214175126	intron_variant	MODIFIER	PROX1	Transcript	protein_coding
rs3767846	1:214175126-214175126	intron_variant	MODIFIER	PROX1	Transcript	protein_coding
rs3767846	1:214175126-214175126	intron_variant	MODIFIER	PROX1	Transcript	protein_coding
rs3767846	1:214175126-214175126	downstream_gene_variant	MODIFIER	PROX1	Transcript	protein_coding
rs3767846	1:214175126-214175126	intron_variant	MODIFIER	PROX1	Transcript	protein_coding
rs3767846	1:214175126-214175126	downstream_gene_variant	MODIFIER	PROX1	Transcript	protein_coding
rs3767846	1:214175126-214175126	regulatory_region_variant	MODIFIER	-	RegulatoryFeature	promoter_flanking_region
rs1421085	16:53800954-53800954	intron_variant	MODIFIER	FTO	Transcript	protein_coding
rs1421085	16:53800954-53800954	intron_variant,NMD_transcript_variant	MODIFIER	FTO	Transcript	nonsense_mediated_decay
rs1421085	16:53800954-53800954	intron_variant	MODIFIER	FTO	Transcript	protein_coding
rs1421085	16:53800954-53800954	intron_variant,non_coding_transcript_variant	MODIFIER	FTO	Transcript	processed_transcript
rs1421085	16:53800954-53800954	regulatory_region_variant	MODIFIER	-	RegulatoryFeature	enhancer
rs1421085	16:53800954-53800954	TF_binding_site_variant	MODIFIER	-	MotifFeature	-
rs1421085	16:53800954-53800954	TF_binding_site_variant	MODIFIER	-	MotifFeature	-
rs310011	16:81471654-81471654	regulatory_region_variant	MODIFIER	-	RegulatoryFeature	promoter_flanking_region
rs310011	16:81471654-81471654	intergenic_variant	MODIFIER	-	-	-
rs13032835	2:165748563-165748563	downstream_gene_variant	MODIFIER	SLC38A11	Transcript	protein_coding
rs13032835	2:165748563-165748563	downstream_gene_variant	MODIFIER	RNA5SP111	Transcript	rRNA
rs188488867	2:219784256-219784256	upstream_gene_variant	MODIFIER	RNU6-642P	Transcript	snRNA
rs188488867	2:219784256-219784256	intron_variant,non_coding_transcript_variant	MODIFIER	AC073128.10	Transcript	antisense
rs7774737	6:81145901-81145901	intergenic_variant	MODIFIER	-	-	-
rs7774737	6:81145901-81145901	intergenic_variant	MODIFIER	-	-	-
WHRadjBMI
rs3767846	1:214175126-214175126	intron_variant	MODIFIER	PROX1	Transcript	protein_coding
rs3767846	1:214175126-214175126	intron_variant	MODIFIER	PROX1	Transcript	protein_coding
rs3767846	1:214175126-214175126	intron_variant	MODIFIER	PROX1	Transcript	protein_coding
rs3767846	1:214175126-214175126	downstream_gene_variant	MODIFIER	PROX1	Transcript	protein_coding
rs3767846	1:214175126-214175126	intron_variant	MODIFIER	PROX1	Transcript	protein_coding
rs3767846	1:214175126-214175126	downstream_gene_variant	MODIFIER	PROX1	Transcript	protein_coding
rs3767846	1:214175126-214175126	regulatory_region_variant	MODIFIER	-	RegulatoryFeature	promoter_flanking_region
rs11057429	12:124529194-124529194	intron_variant	MODIFIER	FAM101A	Transcript	protein_coding
rs11057429	12:124529194-124529194	intron_variant,non_coding_transcript_variant	MODIFIER	FAM101A	Transcript	processed_transcript
rs11057429	12:124529194-124529194	regulatory_region_variant	MODIFIER	-	RegulatoryFeature	promoter_flanking_region
rs310011	16:81471654-81471654	regulatory_region_variant	MODIFIER	-	RegulatoryFeature	promoter_flanking_region
rs310011	16:81471654-81471654	intergenic_variant	MODIFIER	-	-	-
rs13032835	2:165748563-165748563	downstream_gene_variant	MODIFIER	SLC38A11	Transcript	protein_coding
rs13032835	2:165748563-165748563	downstream_gene_variant	MODIFIER	RNA5SP111	Transcript	rRNA
rs7774737	6:81145901-81145901	intergenic_variant	MODIFIER	-	-	-
rs7774737	6:81145901-81145901	intergenic_variant	MODIFIER	-	-	-
CBMI
rs8050136	16:53782363-53782363	intron_variant,NMD_transcript_variant	MODIFIER	FTO	Transcript	nonsense_mediated_decay
rs8050136	16:53782363-53782363	intron_variant	MODIFIER	FTO	Transcript	protein_coding
rs8050136	16:53782363-53782363	intron_variant,non_coding_transcript_variant	MODIFIER	FTO	Transcript	processed_transcript
rs8050136	16:53782363-53782363	intron_variant,non_coding_transcript_variant	MODIFIER	FTO	Transcript	processed_transcript
rs8050136	16:53782363-53782363	intron_variant	MODIFIER	FTO	Transcript	protein_coding
rs8050136	16:53782363-53782363	intron_variant	MODIFIER	FTO	Transcript	protein_coding
rs8050136	16:53782363-53782363	intron_variant,NMD_transcript_variant	MODIFIER	FTO	Transcript	nonsense_mediated_decay
rs8050136	16:53782363-53782363	intron_variant	MODIFIER	FTO	Transcript	protein_coding
rs8050136	16:53782363-53782363	intron_variant,NMD_transcript_variant	MODIFIER	FTO	Transcript	nonsense_mediated_decay
rs8050136	16:53782363-53782363	intron_variant,NMD_transcript_variant	MODIFIER	FTO	Transcript	nonsense_mediated_decay
rs8050136	16:53782363-53782363	intron_variant	MODIFIER	FTO	Transcript	protein_coding
rs8050136	16:53782363-53782363	intron_variant	MODIFIER	FTO	Transcript	protein_coding
rs8050136	16:53782363-53782363	regulatory_region_variant	MODIFIER	-	RegulatoryFeature	promoter_flanking_region
rs7228430	18:60066693-60066693	regulatory_region_variant	MODIFIER	-	RegulatoryFeature	promoter_flanking_region
rs7228430	18:60066693-60066693	intergenic_variant	MODIFIER	-	-	-
rs12641981	4:45177866-45177866	intergenic_variant	MODIFIER	-	-	-
rs10987375	9:126630086-126630086	intron_variant	MODIFIER	LMX1B	Transcript	protein_coding
rs10987375	9:126630086-126630086	intron_variant	MODIFIER	LMX1B	Transcript	protein_coding
rs10987375	9:126630086-126630086	intron_variant	MODIFIER	LMX1B	Transcript	protein_coding
rs10987375	9:126630086-126630086	intron_variant	MODIFIER	LMX1B	Transcript	protein_coding
rs10987375	9:126630086-126630086	intron_variant	MODIFIER	LMX1B	Transcript	protein_coding
rs10987375	9:126630086-126630086	intron_variant	MODIFIER	LMX1B	Transcript	protein_coding
rs10987375	9:126630086-126630086	intron_variant	MODIFIER	LMX1B	Transcript	protein_coding
rs10987375	9:126630086-126630086	intron_variant	MODIFIER	LMX1B	Transcript	protein_coding
rs10987375	9:126630086-126630086	intron_variant	MODIFIER	LMX1B	Transcript	protein_coding
BMI, adult body mass index; CBMI: childhood BMI; PCOS, polycystic ovary syndrome; WHR, waist-to-hip ratio; WHRadjBMI, waist-to-hip ratio adjusted for body mass index.

## Sheet: Table S9
Table S9. List of 99% credible set SNPs in each locus identified from fine-mapping analysis.
Index SNP	No. of credible set SNPs	List of credible set SNPs (posterior probability in brackets)
BMI & PCOS
rs10142183	4	rs12147887 (0.997), rs8011720 (0.891), rs12590248 (0.785), rs10142183 (0.674)
rs10938397	3	rs13130484 (0.999), rs12641981 (0.909), rs10938397 (0.728)
rs11672660	2	rs1800437 (0.999), rs11672660 (0.732)
rs1569979	6	rs12887636 (0.999), rs974471 (0.945), rs4981693 (0.868), rs2180454 (0.717), rs1569980 (0.507), rs1569979 (0.296)
rs705696	24	rs1689510 (0.992), rs705708 (0.986), rs705704 (0.980), rs877636 (0.972), rs4759228 (0.964), rs3759094 (0.953), rs772921 (0.941), rs2456973 (0.929), rs1702877 (0.916), rs61938962 (0.903), rs10876866 (0.889), rs61938963 (0.876), rs1701704 (0.863), rs34415530 (0.846), rs2640564 (0.830), rs7302200 (0.813), rs2640562 (0.796), rs2292239 (0.776), rs10783779 (0.746), rs4759229 (0.699), rs2271189 (0.599),…
WHR & PCOS
rs13032835	5	rs3817135 (0.999), rs16849922 (0.980), rs12995761 (0.927), rs13029042 (0.874), rs12692751 (0.817)
rs1421085	9	rs9940128 (0.993), rs9940646 (0.989), rs9928094 (0.972), rs9937053 (0.955), rs9923147 (0.926), rs11075985 (0.892), rs9923544 (0.859), rs1558902 (0.826), rs1421085 (0.619)
rs188488867	4	rs121908120 (0.993), rs36115038 (0.978), rs77157375 (0.952), rs188488867 (0.533)
rs310011	4	rs2550733 (0.995), rs2432581 (0.981), rs2550766 (0.965), rs310011 (0.916)
rs3767846	17	rs4655480 (0.994), rs726334 (0.989), rs3767848 (0.984), rs3754140 (0.976), rs2360068 (0.966), rs2360069 (0.954), rs6665764 (0.942), rs7517701 (0.927), rs6657185 (0.912), rs2884890 (0.897), rs7541039 (0.874), rs3767845 (0.828), rs4655478 (0.776), rs4655479 (0.723), rs4655477 (0.610), rs12073658 (0.544), rs3767846 (0.477)
rs7774737	1	rs7774737 (0.998)
WHRadjBMI & PCOS
rs11057429	2	rs180753014 (0.999), rs11057429 (0.938)
rs13032835	1	rs12692751 (0.995)
rs310011	2	rs2550766 (0.997), rs310011 (0.989)
rs3767846	20	rs4100072 (0.993), rs72753599 (0.987), rs4655480 (0.977), rs4282786 (0.965), rs726334 (0.948), rs2360069 (0.930), rs3767848 (0.910), rs7517701 (0.888), rs6665764 (0.864), rs2360068 (0.835), rs6657185 (0.806), rs3754140 (0.777), rs4655478 (0.735), rs2884890 (0.686), rs3767845 (0.634), rs4655479 (0.565), rs4655477 (0.413), rs12073658 (0.327), rs7541039 (0.241), rs3767846 (0.126)
rs7774737	2	rs9344009 (0.999), rs7774737 (0.985)
CBMI & PCOS
rs10987375	10	rs2275241 (0.999), rs12377624 (0.985), rs10448285 (0.942), rs10760442 (0.888), rs62578127 (0.834), rs3829849 (0.777), rs10987373 (0.717), rs1336980 (0.643), rs62578126 (0.563), rs10987375 (0.468)
rs12641981	6	rs925494 (0.999), rs12507026 (0.981), rs10938398 (0.934), rs10938397 (0.871), rs13130484 (0.733), rs12641981 (0.386)
rs7228430	68	rs7240566 (0.990), rs17066562 (0.989), rs17066564 (0.989), rs12954782 (0.988), rs11665563 (0.987), rs12970134 (0.986), rs12964203 (0.985), rs36030660 (0.984), rs35476226 (0.983), rs58084604 (0.981), rs34893777 (0.980), rs921971 (0.979), rs523288 (0.977), rs12957347 (0.975), rs6567154 (0.974), rs953442 (0.972), rs1457489 (0.970), rs12958167 (0.968), rs1942872 (0.966), rs11664883 (0.964), rs476828 …
rs8050136	38	rs62048402 (0.990), rs56094641 (0.989), rs9931900 (0.988), rs7202116 (0.986), rs9933509 (0.985), rs1421085 (0.982), rs9972653 (0.980), rs8063057 (0.977), rs1121980 (0.973), rs7193144 (0.968), rs7201850 (0.964), rs7187250 (0.959), rs62033404 (0.954), rs8043757 (0.947), rs3751814 (0.937), rs9936385 (0.925), rs9923312 (0.912), rs9935401 (0.899), rs8051591 (0.886), rs9926289 (0.872), rs62033399 (0.85…
BMI, adult body mass index; PCOS, polycystic ovary syndrome; WHR, waist-to-hip ratio; WHRadjBMI, waist-to-hip ratio adjusted for body mass index; CBMI, childhood body mass index.
